# Supplementary material for: Analysis of age as a factor in NASA astronaut selection and career landmarks
Source: PLoS One. 2017 Jul 27;12(7):e0181381. doi: 10.1371/journal.pone.0181381 (PMC5531584; doi:10.1371/journal.pone.0181381)
Supplement: S1 File — (XLSX) [file pone.0181381.s001.xlsx]

## Sheet: Data
ID	DOB	Education	NASA	Military	Race	Gender	Interviewed	Selected	Status	rando	insamp	Announcement Date	Age
20090000	1984-11-22	4	No	No	Caucasian	Male	MBQ not interviewed		MBQ only	0.176464	0	2009-06-29	24.5996
20090001	1984-07-16	6	No	No	Caucasian	Male	MBQ not interviewed		MBQ only	0.760009	0	2009-06-29	24.9528
20090002	1984-02-09	4	No	No	Asian/Pacific Islander	Male	MBQ not interviewed		MBQ only	0.653344	0	2009-06-29	25.3854
20090003	1984-02-01	8	No	No	Asian/Pacific Islander	Male	MBQ not interviewed		MBQ only	0.510478	0	2009-06-29	25.4073
20090004	1984-01-20	4	No	No	Caucasian	Female	MBQ not interviewed		MBQ only	0.44982	0	2009-06-29	25.4401
20090005	1984-01-10	6	No	No	Caucasian	Female	MBQ not interviewed		MBQ only	0.239031	0	2009-06-29	25.4675
20090006	1983-09-21	8	No	No	Caucasian	Male	MBQ not interviewed		MBQ only	0.976758	0	2009-06-29	25.7714
20090007	1983-09-20	6	No	No	Asian/Pacific Islander	Male	MBQ not interviewed		MBQ only	0.40189	0	2009-06-29	25.7741
20090008	1983-08-26	6	No	No	Caucasian	Male	MBQ not interviewed		MBQ only	0.26956	0	2009-06-29	25.8426
20090009	1983-08-23	4	No	No	Caucasian	Male	MBQ not interviewed		MBQ only	0.467161	0	2009-06-29	25.8508
20090010	1983-08-20	6	No	No	Caucasian	Female	MBQ not interviewed		MBQ only	0.421788	0	2009-06-29	25.859
20090011	1983-08-17	4	No	No	Caucasian	Male	MBQ not interviewed		MBQ only	0.0889284	1	2009-06-29	25.8672
20090012	1983-08-17	4	No	No	Caucasian	Male	MBQ not interviewed		MBQ only	0.939865	0	2009-06-29	25.8672
20090013	1983-07-27	10	No	No	Asian/Pacific Islander	Male	MBQ not interviewed		MBQ only	0.377176	0	2009-06-29	25.9247
20090014	1983-07-27	6	No	No	Caucasian	Male	MBQ not interviewed		MBQ only	0.61119	0	2009-06-29	25.9247
20090015	1983-07-17	4	No	No	Caucasian	Male	MBQ not interviewed		MBQ only	0.703145	0	2009-06-29	25.9521
20090016	1983-07-06	8	No	No		Male	MBQ not interviewed		MBQ only	0.871835	0	2009-06-29	25.9822
20090017	1983-07-05	4	No	No	Caucasian	Male	MBQ not interviewed		MBQ only	0.54086	0	2009-06-29	25.9849
20090018	1983-07-05	4	No	No	Caucasian	Female	MBQ not interviewed		MBQ only	0.655282	0	2009-06-29	25.9849
20090019	1983-06-16	10	No	No	Caucasian	Male	MBQ not interviewed		MBQ only	0.700387	0	2009-06-29	26.037
20090020	1983-06-14	6	No	No	Caucasian	Male	MBQ not interviewed		MBQ only	0.154224	0	2009-06-29	26.0424
20090021	1983-06-07	4	No	No	Caucasian	Female	MBQ not interviewed		MBQ only	0.169231	0	2009-06-29	26.0616
20090022	1983-05-27	4	No	No	Caucasian	Male	MBQ not interviewed		MBQ only	0.125055	1	2009-06-29	26.0917
20090023	1983-05-18	10	Yes	No	Caucasian	Male	MBQ not interviewed		MBQ only	0.209193	0	2009-06-29	26.1164
20090024	1983-05-13	4	No	No	Caucasian	Male	MBQ not interviewed		MBQ only	0.169505	0	2009-06-29	26.13
20090025	1983-04-21	4	No	No	Caucasian	Male	MBQ not interviewed		MBQ only	0.694387	0	2009-06-29	26.1903
20090026	1983-04-06	4	No	No	Caucasian	Female	MBQ not interviewed		MBQ only	0.233459	0	2009-06-29	26.2313
20090027	1983-03-29	6	No	No	Caucasian	Female	MBQ not interviewed		MBQ only	0.387356	0	2009-06-29	26.2533
20090028	1983-03-11	6	No	No	Caucasian	Male	MBQ not interviewed		MBQ only	0.517001	0	2009-06-29	26.3025
20090029	1983-02-17	8	No	No	Caucasian	Female	MBQ not interviewed		MBQ only	0.179238	0	2009-06-29	26.3628
20090030	1983-02-08	4	No	No	Caucasian	Female	MBQ not interviewed		MBQ only	0.202624	0	2009-06-29	26.3874
20090031	1983-01-19	4	No	No	Caucasian	Male	MBQ not interviewed		MBQ only	0.175655	0	2009-06-29	26.4422
20090032	1983-01-18	4	No	No	Hispanic	Male	MBQ not interviewed		MBQ only	0.770765	0	2009-06-29	26.4449
20090033	1983-01-15	4	No	No	Caucasian	Male	MBQ not interviewed		MBQ only	0.349005	0	2009-06-29	26.4531
20090034	1983-01-06	6	No	No	Caucasian	Female	MBQ not interviewed		MBQ only	0.316155	0	2009-06-29	26.4778
20090035	1982-12-31	6	Yes	No	Caucasian	Female	MBQ not interviewed		MBQ only	0.721215	0	2009-06-29	26.4942
20090036	1982-12-22	6	Yes	No	Caucasian	Male	MBQ not interviewed		MBQ only	0.51643	0	2009-06-29	26.5188
20090037	1982-12-01	4	No	No	Caucasian	Female	MBQ not interviewed		MBQ only	0.204752	0	2009-06-29	26.5763
20090038	1982-11-28	12	No	No		Male	MBQ not interviewed		MBQ only	0.521533	0	2009-06-29	26.5845
20090039	1982-11-17	10	No	No	Hispanic	Male	MBQ not interviewed		MBQ only	0.136361	1	2009-06-29	26.6146
20090040	1982-11-12	4	No	No	Caucasian	Female	MBQ not interviewed		MBQ only	0.019488	1	2009-06-29	26.6283
20090041	1982-11-07	4	No	No	Caucasian	Male	MBQ not interviewed		MBQ only	0.513427	0	2009-06-29	26.642
20090042	1982-11-01	8	No	No	Hispanic	Female	MBQ not interviewed		MBQ only	0.205523	0	2009-06-29	26.6585
20090043	1982-10-24	4	No	No	Caucasian	Female	MBQ not interviewed		MBQ only	0.981422	0	2009-06-29	26.6804
20090044	1982-10-15	4	No	Yes	Caucasian	Male	MBQ not interviewed		MBQ only	0.0081728	1	2009-06-29	26.705
20090045	1982-10-09	6	No	No	Caucasian	Male	MBQ not interviewed		MBQ only	0.97391	0	2009-06-29	26.7214
20090046	1982-10-03	6	No	No	Caucasian	Male	MBQ not interviewed		MBQ only	0.0795093	1	2009-06-29	26.7379
20090047	1982-09-15	4	No	No	Caucasian	Male	MBQ not interviewed		MBQ only	0.0471496	1	2009-06-29	26.7871
20090048	1982-09-14	4	No	No	Caucasian	Male	MBQ not interviewed		MBQ only	0.831754	0	2009-06-29	26.7899
20090049	1982-09-13	6	No	No		Female	MBQ not interviewed		MBQ only	0.292283	0	2009-06-29	26.7926
20090050	1982-09-11	4	No	No	Caucasian	Female	MBQ not interviewed		MBQ only	0.337301	0	2009-06-29	26.7981
20090051	1982-09-02	4	No	No	Caucasian	Male	MBQ not interviewed		MBQ only	0.398569	0	2009-06-29	26.8227
20090052	1982-09-02	6	Yes	No	Caucasian	Male	MBQ not interviewed		MBQ only	0.917286	0	2009-06-29	26.8227
20090053	1982-08-23	6	No	No	Caucasian	Male	MBQ not interviewed		MBQ only	0.192133	0	2009-06-29	26.8501
20090054	1982-08-20	4	No	No	Caucasian	Male	MBQ not interviewed		MBQ only	0.9111	0	2009-06-29	26.8583
20090055	1982-08-18	4	No	No	Caucasian	Male	MBQ not interviewed		MBQ only	0.997774	0	2009-06-29	26.8638
20090056	1982-08-18	6	Yes	No	Caucasian	Male	MBQ not interviewed		MBQ only	0.89698	0	2009-06-29	26.8638
20090057	1982-08-18	4	No	No	Asian/Pacific Islander	Male	MBQ not interviewed		MBQ only	0.323811	0	2009-06-29	26.8638
20090058	1982-08-17	6	No	No	Caucasian	Male	MBQ not interviewed		MBQ only	0.979968	0	2009-06-29	26.8665
20090059	1982-08-15	12	No	No	Asian/Pacific Islander	Female	MBQ not interviewed		MBQ only	0.320131	0	2009-06-29	26.872
20090060	1982-08-14	6	No	No	Caucasian	Female	MBQ not interviewed		MBQ only	0.858146	0	2009-06-29	26.8747
20090061	1982-08-06	10	No	No	Caucasian	Male	MBQ not interviewed		MBQ only	0.750874	0	2009-06-29	26.8966
20090062	1982-08-06	10	No	No		Male	MBQ not interviewed		MBQ only	0.916	0	2009-06-29	26.8966
20090063	1982-08-03	4	No	No	Caucasian	Male	MBQ not interviewed		MBQ only	0.35455	0	2009-06-29	26.9049
20090064	1982-07-31	6	No	No	Caucasian	Male	MBQ not interviewed		MBQ only	0.682864	0	2009-06-29	26.9131
20090065	1982-07-27	6	No	No	Caucasian	Male	MBQ not interviewed		MBQ only	0.307483	0	2009-06-29	26.924
20090066	1982-07-25	4	No	No	Caucasian	Male	MBQ not interviewed		MBQ only	0.434344	0	2009-06-29	26.9295
20090067	1982-07-12	4	No	No	Caucasian	Female	MBQ not interviewed		MBQ only	0.998761	0	2009-06-29	26.9651
20090068	1982-06-29	4	No	No	Caucasian	Male	MBQ not interviewed		MBQ only	0.350373	0	2009-06-29	27.0007
20090069	1982-06-26	8	No	No	Hispanic	Male	MBQ not interviewed		MBQ only	0.0704698	1	2009-06-29	27.0089
20090070	1982-06-18	8	No	No	Caucasian	Male	MBQ not interviewed		MBQ only	0.857026	0	2009-06-29	27.0308
20090071	1982-06-16	4	No	No	Caucasian	Male	MBQ not interviewed		MBQ only	0.903426	0	2009-06-29	27.0363
20090072	1982-06-12	4	No	No	Caucasian	Female	MBQ not interviewed		MBQ only	0.331288	0	2009-06-29	27.0472
20090073	1982-06-08	6	No	No	Caucasian	Male	MBQ not interviewed		MBQ only	0.771828	0	2009-06-29	27.0582
20090074	1982-05-31	4	No	No	Caucasian	Male	MBQ not interviewed		MBQ only	0.767461	0	2009-06-29	27.0801
20090075	1982-05-30	4	No	No	Caucasian	Male	MBQ not interviewed		MBQ only	0.979702	0	2009-06-29	27.0828
20090076	1982-05-23	10	No	No	Caucasian	Male	MBQ not interviewed		MBQ only	0.300177	0	2009-06-29	27.102
20090077	1982-05-16	4	No	No	Caucasian	Male	MBQ not interviewed		MBQ only	0.0899846	1	2009-06-29	27.1211
20090078	1982-05-16	4	No	No		Male	MBQ not interviewed		MBQ only	0.657931	0	2009-06-29	27.1211
20090079	1982-05-10	6	No	No	Caucasian	Male	MBQ not interviewed		MBQ only	0.859827	0	2009-06-29	27.1376
20090080	1982-05-06	6	No	No	Asian/Pacific Islander	Male	MBQ not interviewed		MBQ only	0.747467	0	2009-06-29	27.1485
20090081	1982-05-05	6	No	No	Caucasian	Male	MBQ not interviewed		MBQ only	0.86054	0	2009-06-29	27.1513
20090082	1982-05-05	6	No	No	Caucasian	Female	MBQ not interviewed		MBQ only	0.533663	0	2009-06-29	27.1513
20090083	1982-05-04	4	No	No		Male	MBQ not interviewed		MBQ only	0.261994	0	2009-06-29	27.154
20090084	1982-04-27	10	No	No	Asian/Pacific Islander	Male	MBQ not interviewed		MBQ only	0.513814	0	2009-06-29	27.1732
20090085	1982-04-26	6	No	No	African American	Male	MBQ not interviewed		MBQ only	0.811604	0	2009-06-29	27.1759
20090086	1982-04-24	4	No	No	Caucasian	Male	MBQ not interviewed		MBQ only	0.0277479	1	2009-06-29	27.1814
20090087	1982-04-23	10	No	No	Asian/Pacific Islander	Male	MBQ not interviewed		MBQ only	0.307504	0	2009-06-29	27.1841
20090088	1982-04-19	4	No	No	Caucasian	Male	MBQ not interviewed		MBQ only	0.962397	0	2009-06-29	27.1951
20090089	1982-04-17	8	No	No	Caucasian	Male	MBQ not interviewed		MBQ only	0.971982	0	2009-06-29	27.2005
20090090	1982-04-15	8	Yes	No	Hispanic	Female	MBQ not interviewed		MBQ only	0.889718	0	2009-06-29	27.206
20090091	1982-04-15	10	No	No	Caucasian	Male	MBQ not interviewed		MBQ only	0.251125	0	2009-06-29	27.206
20090092	1982-04-10	4	No	No	Caucasian	Female	MBQ not interviewed		MBQ only	0.0603363	1	2009-06-29	27.2197
20090093	1982-04-10	4	No	No	Caucasian	Male	MBQ not interviewed		MBQ only	0.563648	0	2009-06-29	27.2197
20090094	1982-04-07	4	No	No	Caucasian	Female	MBQ not interviewed		MBQ only	0.849056	0	2009-06-29	27.2279
20090095	1982-04-05	6	No	No	Asian/Pacific Islander	Male	MBQ not interviewed		MBQ only	0.59565	0	2009-06-29	27.2334
20090096	1982-04-03	4	No	No	Caucasian	Male	MBQ not interviewed		MBQ only	0.15942	0	2009-06-29	27.2389
20090097	1982-04-01	8	No	No	Caucasian	Male	MBQ not interviewed		MBQ only	0.370841	0	2009-06-29	27.2444
20090098	1982-04-01	10	No	No	Caucasian	Male	MBQ not interviewed		MBQ only	0.13539	1	2009-06-29	27.2444
20090099	1982-03-31	4	No	No	Caucasian	Male	MBQ not interviewed		MBQ only	0.492491	0	2009-06-29	27.2471
20090100	1982-03-29	8	No	No	Caucasian	Female	MBQ not interviewed		MBQ only	0.541707	0	2009-06-29	27.2526
20090101	1982-03-05	4	No	No	Caucasian	Male	MBQ not interviewed		MBQ only	0.389453	0	2009-06-29	27.3183
20090102	1982-02-27	4	No	No	Caucasian	Male	MBQ not interviewed		MBQ only	0.461489	0	2009-06-29	27.3347
20090103	1982-02-18	4	No	No	Caucasian	Male	MBQ not interviewed		MBQ only	0.936552	0	2009-06-29	27.3593
20090104	1982-02-12	4	No	No	Hispanic	Male	MBQ not interviewed		MBQ only	0.60187	0	2009-06-29	27.3758
20090105	1982-02-12	8	No	No	Caucasian	Male	MBQ not interviewed		MBQ only	0.40125	0	2009-06-29	27.3758
20090106	1982-02-11	6	No	No	Caucasian	Male	MBQ not interviewed		MBQ only	0.748631	0	2009-06-29	27.3785
20090107	1982-02-11	8	No	No	Caucasian	Male	MBQ not interviewed		MBQ only	0.81726	0	2009-06-29	27.3785
20090108	1982-02-07	6	No	No	Caucasian	Male	MBQ not interviewed		MBQ only	0.371864	0	2009-06-29	27.3895
20090109	1982-02-05	10	No	No	Caucasian	Female	MBQ not interviewed		MBQ only	0.116152	1	2009-06-29	27.3949
20090110	1982-01-30	6	Yes	No	Caucasian	Male	MBQ not interviewed		MBQ only	0.896956	0	2009-06-29	27.4114
20090111	1982-01-29	8	No	No	Caucasian	Male	MBQ not interviewed		MBQ only	0.765241	0	2009-06-29	27.4141
20090112	1982-01-24	4	Yes	No	Caucasian	Male	MBQ not interviewed		MBQ only	0.280895	0	2009-06-29	27.4278
20090113	1982-01-21	6	No	No	Caucasian	Female	MBQ not interviewed		MBQ only	0.571985	0	2009-06-29	27.436
20090114	1982-01-20	6	No	No	Asian/Pacific Islander	Male	MBQ not interviewed		MBQ only	0.0471133	1	2009-06-29	27.4387
20090115	1982-01-16	4	No	No	Caucasian	Female	MBQ not interviewed		MBQ only	0.618798	0	2009-06-29	27.4497
20090116	1981-12-29	4	No	No	Caucasian	Male	MBQ not interviewed		MBQ only	0.500465	0	2009-06-29	27.499
20090117	1981-12-25	6	No	No	Caucasian	Male	MBQ not interviewed		MBQ only	0.927387	0	2009-06-29	27.5099
20090118	1981-12-24	6	No	No	Caucasian	Male	MBQ not interviewed		MBQ only	0.477033	0	2009-06-29	27.5127
20090119	1981-12-16	4	No	No	Caucasian	Male	MBQ not interviewed		MBQ only	0.872719	0	2009-06-29	27.5346
20090120	1981-12-15	8	No	No	Caucasian	Female	MBQ not interviewed		MBQ only	0.993819	0	2009-06-29	27.5373
20090121	1981-12-13	6	No	No	Caucasian	Male	MBQ not interviewed		MBQ only	0.308493	0	2009-06-29	27.5428
20090122	1981-12-04	4	No	No	Caucasian	Male	MBQ not interviewed		MBQ only	0.961437	0	2009-06-29	27.5674
20090123	1981-12-03	4	No	No	Hispanic	Male	MBQ not interviewed		MBQ only	0.742645	0	2009-06-29	27.5702
20090124	1981-12-02	8	No	No		Female	MBQ not interviewed		MBQ only	0.73063	0	2009-06-29	27.5729
20090125	1981-11-30	6	No	No	Caucasian	Female	MBQ not interviewed		MBQ only	0.786379	0	2009-06-29	27.5784
20090126	1981-11-27	6	No	No	Asian/Pacific Islander	Male	MBQ not interviewed		MBQ only	0.736029	0	2009-06-29	27.5866
20090127	1981-11-27	6	No	No	Caucasian	Male	MBQ not interviewed		MBQ only	0.389618	0	2009-06-29	27.5866
20090128	1981-11-25	4	No	No	Caucasian	Male	MBQ not interviewed		MBQ only	0.0766503	1	2009-06-29	27.5921
20090129	1981-11-20	10	No	Yes	Caucasian	Male	MBQ not interviewed		MBQ only	0.229008	0	2009-06-29	27.6057
20090130	1981-11-18	10	No	No	Caucasian	Female	MBQ not interviewed		MBQ only	0.340543	0	2009-06-29	27.6112
20090131	1981-11-16	4	No	No		Male	MBQ not interviewed		MBQ only	0.0372665	1	2009-06-29	27.6167
20090132	1981-11-15	12	No	No	Caucasian	Male	MBQ not interviewed		MBQ only	0.266512	0	2009-06-29	27.6194
20090133	1981-11-10	6	No	No	Caucasian	Male	MBQ not interviewed		MBQ only	0.52378	0	2009-06-29	27.6331
20090134	1981-11-07	4	No	No	Caucasian	Male	MBQ not interviewed		MBQ only	0.593573	0	2009-06-29	27.6413
20090135	1981-10-30	4	No	No	Caucasian	Male	MBQ not interviewed		MBQ only	0.420409	0	2009-06-29	27.6632
20090136	1981-10-29	4	No	No	Caucasian	Male	MBQ not interviewed		MBQ only	0.446135	0	2009-06-29	27.666
20090137	1981-10-26	6	No	No	Caucasian	Male	MBQ not interviewed		MBQ only	0.376308	0	2009-06-29	27.6742
20090138	1981-10-21	6	No	No	Caucasian	Male	MBQ not interviewed		MBQ only	0.932555	0	2009-06-29	27.6879
20090139	1981-10-15	4	Yes	No	Caucasian	Female	MBQ not interviewed		MBQ only	0.176733	0	2009-06-29	27.7043
20090140	1981-10-09	6	No	No	Caucasian	Male	MBQ not interviewed		MBQ only	0.545057	0	2009-06-29	27.7207
20090141	1981-10-06	6	No	No	Caucasian	Male	MBQ not interviewed		MBQ only	0.742582	0	2009-06-29	27.729
20090142	1981-10-03	4	No	No	Caucasian	Male	MBQ not interviewed		MBQ only	0.279497	0	2009-06-29	27.7372
20090143	1981-09-30	6	No	No	Caucasian	Male	MBQ not interviewed		MBQ only	0.256676	0	2009-06-29	27.7454
20090144	1981-09-25	8	No	No	Caucasian	Male	MBQ not interviewed		MBQ only	0.370705	0	2009-06-29	27.7591
20090145	1981-09-23	6	Yes	No	Caucasian	Male	MBQ not interviewed		MBQ only	0.991913	0	2009-06-29	27.7645
20090146	1981-09-21	4	No	No	Asian/Pacific Islander	Male	MBQ not interviewed		MBQ only	0.27464	0	2009-06-29	27.77
20090147	1981-09-21	10	No	No	Caucasian	Male	MBQ not interviewed		MBQ only	0.891572	0	2009-06-29	27.77
20090148	1981-09-21	6	No	No	Caucasian	Female	MBQ not interviewed		MBQ only	0.264639	0	2009-06-29	27.77
20090149	1981-09-18	4	No	No		Female	MBQ not interviewed		MBQ only	0.139215	1	2009-06-29	27.7782
20090150	1981-09-18	4	No	No	Caucasian	Female	MBQ not interviewed		MBQ only	0.0400519	1	2009-06-29	27.7782
20090151	1981-09-17	4	No	No		Male	MBQ not interviewed		MBQ only	0.560528	0	2009-06-29	27.781
20090152	1981-09-15	6	No	No	American Indian/Alaskan Native	Female	MBQ not interviewed		MBQ only	0.235232	0	2009-06-29	27.7864
20090153	1981-09-15	4	No	No	Caucasian	Female	MBQ not interviewed		MBQ only	0.718775	0	2009-06-29	27.7864
20090154	1981-09-11	8	No	No	Caucasian	Female	MBQ not interviewed		MBQ only	0.0914359	1	2009-06-29	27.7974
20090155	1981-09-11	6	No	No	Hispanic	Female	MBQ not interviewed		MBQ only	0.694796	0	2009-06-29	27.7974
20090156	1981-09-04	6	No	No	Caucasian	Male	MBQ not interviewed		MBQ only	0.659206	0	2009-06-29	27.8166
20090157	1981-09-04	6	No	No	Hispanic	Female	MBQ not interviewed		MBQ only	0.560053	0	2009-06-29	27.8166
20090158	1981-08-29	4	No	No	Caucasian	Male	MBQ not interviewed		MBQ only	0.927295	0	2009-06-29	27.833
20090159	1981-08-24	6	No	No	Caucasian	Male	MBQ not interviewed		MBQ only	0.981845	0	2009-06-29	27.8467
20090160	1981-08-22	6	No	No	Caucasian	Female	MBQ not interviewed		MBQ only	0.0486841	1	2009-06-29	27.8522
20090161	1981-08-21	6	No	No	Asian/Pacific Islander	Male	MBQ not interviewed		MBQ only	0.225055	0	2009-06-29	27.8549
20090162	1981-08-19	4	No	No	Caucasian	Male	MBQ not interviewed		MBQ only	0.361065	0	2009-06-29	27.8604
20090163	1981-08-17	6	No	No	Caucasian	Female	MBQ not interviewed		MBQ only	0.214736	0	2009-06-29	27.8658
20090164	1981-08-16	4	No	No		Female	MBQ not interviewed		MBQ only	0.168073	0	2009-06-29	27.8686
20090165	1981-08-14	6	No	No	Caucasian	Female	MBQ not interviewed		MBQ only	0.811808	0	2009-06-29	27.8741
20090166	1981-08-12	8	No	No	Caucasian	Male	MBQ not interviewed		MBQ only	0.334604	0	2009-06-29	27.8795
20090167	1981-08-12	6	No	No	Hispanic	Male	MBQ not interviewed		MBQ only	0.37807	0	2009-06-29	27.8795
20090168	1981-08-12	8	No	No	Caucasian	Male	MBQ not interviewed		MBQ only	0.909318	0	2009-06-29	27.8795
20090169	1981-08-10	6	No	No	Caucasian	Male	MBQ not interviewed		MBQ only	0.486803	0	2009-06-29	27.885
20090170	1981-08-04	6	No	No	Caucasian	Male	MBQ not interviewed		MBQ only	0.189162	0	2009-06-29	27.9014
20090171	1981-08-03	4	No	No	African American	Male	MBQ not interviewed		MBQ only	0.461778	0	2009-06-29	27.9042
20090172	1981-08-01	16	No	No	Caucasian	Male	MBQ not interviewed		MBQ only	0.158323	0	2009-06-29	27.9097
20090173	1981-07-31	10	No	No	Asian/Pacific Islander	Female	MBQ not interviewed		MBQ only	0.454416	0	2009-06-29	27.9124
20090174	1981-07-29	12	No	No		Male	MBQ not interviewed		MBQ only	0.212578	0	2009-06-29	27.9179
20090175	1981-07-26	10	No	No	Caucasian	Male	MBQ not interviewed		MBQ only	0.895249	0	2009-06-29	27.9261
20090176	1981-07-23	4	No	No	Caucasian	Female	MBQ not interviewed		MBQ only	0.308641	0	2009-06-29	27.9343
20090177	1981-07-23	4	No	No	Caucasian	Male	MBQ not interviewed		MBQ only	0.73141	0	2009-06-29	27.9343
20090178	1981-07-21	6	No	No	Caucasian	Male	MBQ not interviewed		MBQ only	0.139446	1	2009-06-29	27.9398
20090179	1981-07-17	4	No	No	Asian/Pacific Islander	Male	MBQ not interviewed		MBQ only	0.645493	0	2009-06-29	27.9507
20090180	1981-07-16	4	No	No		Male	MBQ not interviewed		MBQ only	0.579077	0	2009-06-29	27.9535
20090181	1981-07-13	4	No	No	Asian/Pacific Islander	Male	MBQ not interviewed		MBQ only	0.809508	0	2009-06-29	27.9617
20090182	1981-07-10	6	No	No	Caucasian	Male	MBQ not interviewed		MBQ only	0.864596	0	2009-06-29	27.9699
20090183	1981-07-02	12	No	No	Asian/Pacific Islander	Female	MBQ not interviewed		MBQ only	0.679523	0	2009-06-29	27.9918
20090184	1981-06-27	6	No	No	Caucasian	Male	MBQ not interviewed		MBQ only	0.964575	0	2009-06-29	28.0055
20090185	1981-06-24	6	No	No	Caucasian	Male	MBQ not interviewed		MBQ only	0.115288	1	2009-06-29	28.0137
20090186	1981-06-24	4	No	No	Caucasian	Female	MBQ not interviewed		MBQ only	0.585057	0	2009-06-29	28.0137
20090187	1981-06-15	8	No	No	Caucasian	Male	MBQ not interviewed		MBQ only	0.145464	1	2009-06-29	28.0383
20090188	1981-06-11	6	No	No		Male	MBQ not interviewed		MBQ only	0.450581	0	2009-06-29	28.0493
20090189	1981-06-02	6	No	No	Caucasian	Male	MBQ not interviewed		MBQ only	0.443521	0	2009-06-29	28.0739
20090190	1981-05-31	10	No	No	Hispanic	Female	MBQ not interviewed		MBQ only	0.302209	0	2009-06-29	28.0794
20090191	1981-05-30	6	No	No	Caucasian	Male	MBQ not interviewed		MBQ only	0.991682	0	2009-06-29	28.0821
20090192	1981-05-26	8	No	No	Caucasian	Male	MBQ not interviewed		MBQ only	0.423818	0	2009-06-29	28.0931
20090193	1981-05-20	4	No	No	Asian/Pacific Islander	Male	MBQ not interviewed		MBQ only	0.831712	0	2009-06-29	28.1095
20090194	1981-05-18	6	No	No	Caucasian	Female	MBQ not interviewed		MBQ only	0.415769	0	2009-06-29	28.115
20090195	1981-05-12	8	No	No	Caucasian	Male	MBQ not interviewed		MBQ only	0.659021	0	2009-06-29	28.1314
20090196	1981-05-05	8	No	No	Caucasian	Male	MBQ not interviewed		MBQ only	0.685964	0	2009-06-29	28.1506
20090197	1981-05-04	12	No	No	Caucasian	Male	MBQ not interviewed		MBQ only	0.829043	0	2009-06-29	28.1533
20090198	1981-05-03	4	No	No	Asian/Pacific Islander	Male	MBQ not interviewed		MBQ only	0.0881981	1	2009-06-29	28.1561
20090199	1981-04-30	6	No	No	Caucasian	Male	MBQ not interviewed		MBQ only	0.303839	0	2009-06-29	28.1643
20090200	1981-04-27	6	No	No	Caucasian	Female	MBQ not interviewed		MBQ only	0.950062	0	2009-06-29	28.1725
20090201	1981-04-24	10	No	No		Male	MBQ not interviewed		MBQ only	0.530562	0	2009-06-29	28.1807
20090202	1981-04-20	6	No	No	Caucasian	Male	MBQ not interviewed		MBQ only	0.277413	0	2009-06-29	28.1916
20090203	1981-04-19	4	Yes	No	Hispanic	Male	MBQ not interviewed		MBQ only	0.645805	0	2009-06-29	28.1944
20090204	1981-04-18	6	No	No	Caucasian	Male	MBQ not interviewed		MBQ only	0.987545	0	2009-06-29	28.1971
20090205	1981-04-14	4	Yes	No	Caucasian	Female	MBQ not interviewed		MBQ only	0.112869	1	2009-06-29	28.2081
20090206	1981-04-13	6	No	No	Caucasian	Male	MBQ not interviewed		MBQ only	0.519154	0	2009-06-29	28.2108
20090207	1981-04-10	4	No	No	Caucasian	Male	MBQ not interviewed		MBQ only	0.10363	1	2009-06-29	28.219
20090208	1981-04-08	4	No	No	Caucasian	Male	MBQ not interviewed		MBQ only	0.849581	0	2009-06-29	28.2245
20090209	1981-03-31	4	No	No	Caucasian	Male	MBQ not interviewed		MBQ only	0.0158829	1	2009-06-29	28.2464
20090210	1981-03-28	6	No	No	Caucasian	Male	MBQ not interviewed		MBQ only	0.0310889	1	2009-06-29	28.2546
20090211	1981-03-22	6	No	No	Caucasian	Male	MBQ not interviewed		MBQ only	0.366371	0	2009-06-29	28.271
20090212	1981-03-12	6	No	No	Caucasian	Male	MBQ not interviewed		MBQ only	0.770864	0	2009-06-29	28.2984
20090213	1981-03-09	10	No	Yes	Caucasian	Male	MBQ not interviewed		MBQ only	0.144896	1	2009-06-29	28.3066
20090214	1981-03-05	6	No	No	Caucasian	Male	MBQ not interviewed		MBQ only	0.510744	0	2009-06-29	28.3176
20090215	1981-03-04	6	No	No	Caucasian	Male	MBQ not interviewed		MBQ only	0.0475732	1	2009-06-29	28.3203
20090216	1981-03-03	6	No	No	Caucasian	Male	MBQ not interviewed		MBQ only	0.295453	0	2009-06-29	28.3231
20090217	1981-03-02	4	No	No	Caucasian	Female	MBQ not interviewed		MBQ only	0.717168	0	2009-06-29	28.3258
20090218	1981-03-01	4	No	No		Male	MBQ not interviewed		MBQ only	0.284345	0	2009-06-29	28.3285
20090219	1981-02-28	6	No	No	Caucasian	Male	MBQ not interviewed		MBQ only	0.900224	0	2009-06-29	28.3313
20090220	1981-02-21	6	No	No	Caucasian	Male	MBQ not interviewed		MBQ only	0.114635	1	2009-06-29	28.3504
20090221	1981-02-13	6	No	No	Caucasian	Male	MBQ not interviewed		MBQ only	0.259256	0	2009-06-29	28.3723
20090222	1981-02-13	10	No	No	Caucasian	Male	MBQ not interviewed		MBQ only	0.886503	0	2009-06-29	28.3723
20090223	1981-02-11	6	No	No	African American	Female	MBQ not interviewed		MBQ only	0.476648	0	2009-06-29	28.3778
20090224	1981-02-09	14	No	No	Caucasian	Male	MBQ not interviewed		MBQ only	0.784059	0	2009-06-29	28.3833
20090225	1981-02-08	6	No	No	Caucasian	Female	MBQ not interviewed		MBQ only	0.270637	0	2009-06-29	28.386
20090226	1981-02-06	6	No	No	Caucasian	Male	MBQ not interviewed		MBQ only	0.687209	0	2009-06-29	28.3915
20090227	1981-01-30	6	No	No	Caucasian	Male	MBQ not interviewed		MBQ only	0.982391	0	2009-06-29	28.4107
20090228	1981-01-29	4	No	No	Caucasian	Male	MBQ not interviewed		MBQ only	0.781087	0	2009-06-29	28.4134
20090229	1981-01-23	10	Yes	No	Caucasian	Male	MBQ not interviewed		MBQ only	0.547824	0	2009-06-29	28.4298
20090230	1981-01-15	6	No	No	Caucasian	Male	MBQ not interviewed		MBQ only	0.119047	1	2009-06-29	28.4517
20090231	1981-01-11	6	No	No	Caucasian	Male	MBQ not interviewed		MBQ only	0.432966	0	2009-06-29	28.4627
20090232	1981-01-09	6	No	No	Caucasian	Male	MBQ not interviewed		MBQ only	0.166544	0	2009-06-29	28.4682
20090233	1981-01-09	6	No	No	Caucasian	Female	MBQ not interviewed		MBQ only	0.795683	0	2009-06-29	28.4682
20090234	1981-01-07	4	No	No	Caucasian	Male	MBQ not interviewed		MBQ only	0.978794	0	2009-06-29	28.4736
20090235	1981-01-07	4	No	No		Male	MBQ not interviewed		MBQ only	0.893725	0	2009-06-29	28.4736
20090236	1980-12-25	14	No	No	Caucasian	Female	MBQ not interviewed		MBQ only	0.279685	0	2009-06-29	28.5092
20090237	1980-12-22	6	No	No	Asian/Pacific Islander	Male	MBQ not interviewed		MBQ only	0.492185	0	2009-06-29	28.5175
20090238	1980-12-20	6	No	No		Female	MBQ not interviewed		MBQ only	0.427749	0	2009-06-29	28.5229
20090239	1980-12-15	4	No	No		Female	MBQ not interviewed		MBQ only	0.40302	0	2009-06-29	28.5366
20090240	1980-12-15	6	No	No	Caucasian	Female	MBQ not interviewed		MBQ only	0.620731	0	2009-06-29	28.5366
20090241	1980-12-12	4	No	No	Caucasian	Male	MBQ not interviewed		MBQ only	0.96397	0	2009-06-29	28.5448
20090242	1980-12-09	8	No	No	Caucasian	Male	MBQ not interviewed		MBQ only	0.99681	0	2009-06-29	28.553
20090243	1980-12-09	4	No	No	Caucasian	Male	MBQ not interviewed		MBQ only	0.330733	0	2009-06-29	28.553
20090244	1980-12-08	10	No	No	Caucasian	Female	MBQ not interviewed		MBQ only	0.473386	0	2009-06-29	28.5558
20090245	1980-12-03	6	No	No	Caucasian	Male	MBQ not interviewed		MBQ only	0.961238	0	2009-06-29	28.5695
20090246	1980-12-02	6	No	No	Caucasian	Male	MBQ not interviewed		MBQ only	0.126531	1	2009-06-29	28.5722
20090247	1980-11-30	4	No	Yes	Caucasian	Male	MBQ not interviewed		MBQ only	0.420374	0	2009-06-29	28.5777
20090248	1980-11-29	6	No	No	Caucasian	Female	MBQ not interviewed		MBQ only	0.75108	0	2009-06-29	28.5804
20090249	1980-11-22	4	No	No	Caucasian	Male	MBQ not interviewed		MBQ only	0.314709	0	2009-06-29	28.5996
20090250	1980-11-16	10	No	No	Caucasian	Male	MBQ not interviewed		MBQ only	0.492754	0	2009-06-29	28.616
20090251	1980-11-13	4	No	No	Caucasian	Male	MBQ not interviewed		MBQ only	0.769121	0	2009-06-29	28.6242
20090252	1980-11-13	6	No	No	Caucasian	Male	MBQ not interviewed		MBQ only	0.514468	0	2009-06-29	28.6242
20090253	1980-11-10	6	No	No	Caucasian	Male	MBQ not interviewed		MBQ only	0.0561797	1	2009-06-29	28.6324
20090254	1980-11-10	4	No	No	Caucasian	Male	MBQ not interviewed		MBQ only	0.739907	0	2009-06-29	28.6324
20090255	1980-11-10	8	No	No	Caucasian	Male	MBQ not interviewed		MBQ only	0.655951	0	2009-06-29	28.6324
20090256	1980-11-07	6	No	No	Caucasian	Male	MBQ not interviewed		MBQ only	0.87367	0	2009-06-29	28.6407
20090257	1980-11-06	4	No	No	Caucasian	Male	MBQ not interviewed		MBQ only	0.883835	0	2009-06-29	28.6434
20090258	1980-11-05	4	No	No	Hispanic	Male	MBQ not interviewed		MBQ only	0.338289	0	2009-06-29	28.6461
20090259	1980-11-03	8	No	No	Caucasian	Male	MBQ not interviewed		MBQ only	0.917827	0	2009-06-29	28.6516
20090260	1980-11-01	6	No	No	Caucasian	Female	MBQ not interviewed		MBQ only	0.524931	0	2009-06-29	28.6571
20090261	1980-10-27	6	No	No	Caucasian	Male	MBQ not interviewed		MBQ only	0.0243341	1	2009-06-29	28.6708
20090262	1980-10-27	4	No	No	Caucasian	Male	MBQ not interviewed		MBQ only	0.372906	0	2009-06-29	28.6708
20090263	1980-10-26	8	No	No	Caucasian	Male	MBQ not interviewed		MBQ only	0.538162	0	2009-06-29	28.6735
20090264	1980-10-25	6	No	No	African American	Male	MBQ not interviewed		MBQ only	0.0105802	1	2009-06-29	28.6762
20090265	1980-10-25	10	No	No		Male	MBQ not interviewed		MBQ only	0.788738	0	2009-06-29	28.6762
20090266	1980-10-22	6	No	No	Caucasian	Male	MBQ not interviewed		MBQ only	0.915006	0	2009-06-29	28.6845
20090267	1980-10-17	6	No	No	Caucasian	Male	MBQ not interviewed		MBQ only	0.841805	0	2009-06-29	28.6982
20090268	1980-10-14	4	No	No	Caucasian	Male	MBQ not interviewed		MBQ only	0.997796	0	2009-06-29	28.7064
20090269	1980-10-10	8	No	No	Caucasian	Male	MBQ not interviewed		MBQ only	0.570595	0	2009-06-29	28.7173
20090270	1980-10-09	4	No	No	Caucasian	Male	MBQ not interviewed		MBQ only	0.691092	0	2009-06-29	28.7201
20090271	1980-09-29	6	No	No	Caucasian	Female	MBQ not interviewed		MBQ only	0.293339	0	2009-06-29	28.7474
20090272	1980-09-28	6	No	No		Male	MBQ not interviewed		MBQ only	0.414445	0	2009-06-29	28.7502
20090273	1980-09-22	4	No	No		Male	MBQ not interviewed		MBQ only	0.0998143	1	2009-06-29	28.7666
20090274	1980-09-18	8	No	No	Hispanic	Male	MBQ not interviewed		MBQ only	0.545372	0	2009-06-29	28.7775
20090275	1980-09-17	4	No	No	Hispanic	Male	MBQ not interviewed		MBQ only	0.322513	0	2009-06-29	28.7803
20090276	1980-09-15	14	No	No	Caucasian	Male	MBQ not interviewed		MBQ only	0.918511	0	2009-06-29	28.7858
20090277	1980-09-06	10	No	No	Caucasian	Male	MBQ not interviewed		MBQ only	0.190771	0	2009-06-29	28.8104
20090278	1980-09-04	4	No	No	Caucasian	Male	MBQ not interviewed		MBQ only	0.847662	0	2009-06-29	28.8159
20090279	1980-09-02	6	No	No	Asian/Pacific Islander	Male	MBQ not interviewed		MBQ only	0.834798	0	2009-06-29	28.8214
20090280	1980-09-02	10	No	No	Caucasian	Female	MBQ not interviewed		MBQ only	0.338504	0	2009-06-29	28.8214
20090281	1980-08-29	10	No	No	Caucasian	Male	MBQ not interviewed		MBQ only	0.798028	0	2009-06-29	28.8323
20090282	1980-08-28	8	No	No	Hispanic	Male	MBQ not interviewed		MBQ only	0.512351	0	2009-06-29	28.835
20090283	1980-08-26	6	No	No	Caucasian	Male	MBQ not interviewed		MBQ only	0.16457	0	2009-06-29	28.8405
20090284	1980-08-19	6	No	No	Caucasian	Male	MBQ not interviewed		MBQ only	0.0033163	1	2009-06-29	28.8597
20090285	1980-08-19	4	No	No	Caucasian	Male	MBQ not interviewed		MBQ only	0.876446	0	2009-06-29	28.8597
20090286	1980-08-15	6	No	No	Caucasian	Female	MBQ not interviewed		MBQ only	0.99442	0	2009-06-29	28.8706
20090287	1980-08-06	4	No	No		Male	MBQ not interviewed		MBQ only	0.80277	0	2009-06-29	28.8953
20090288	1980-08-05	12	No	No		Male	Interviewee	Interviewee not selected	MBQ Rejected at Interview	0.551295	1	2009-06-29	28.898
20090289	1980-08-05	6	No	No	Caucasian	Male	MBQ not interviewed		MBQ only	0.512565	0	2009-06-29	28.898
20090290	1980-08-05	6	No	No	Asian/Pacific Islander	Male	MBQ not interviewed		MBQ only	0.907019	0	2009-06-29	28.898
20090291	1980-08-05	10	No	No	Caucasian	Male	MBQ not interviewed		MBQ only	0.924476	0	2009-06-29	28.898
20090292	1980-07-30	4	No	No	Caucasian	Male	MBQ not interviewed		MBQ only	0.93744	0	2009-06-29	28.9144
20090293	1980-07-29	6	No	No	Caucasian	Male	MBQ not interviewed		MBQ only	0.19917	0	2009-06-29	28.9172
20090294	1980-07-29	8	No	No	Caucasian	Male	MBQ not interviewed		MBQ only	0.500918	0	2009-06-29	28.9172
20090295	1980-07-27	10	No	No	Caucasian	Male	MBQ not interviewed		MBQ only	0.833152	0	2009-06-29	28.9227
20090296	1980-07-25	4	No	No	Hispanic	Male	MBQ not interviewed		MBQ only	0.840623	0	2009-06-29	28.9281
20090297	1980-07-25	4	Yes	No	Caucasian	Female	MBQ not interviewed		MBQ only	0.409142	0	2009-06-29	28.9281
20090298	1980-07-24	4	No	No	Caucasian	Male	MBQ not interviewed		MBQ only	0.887902	0	2009-06-29	28.9309
20090299	1980-07-22	6	No	No	Caucasian	Female	MBQ not interviewed		MBQ only	0.807546	0	2009-06-29	28.9363
20090300	1980-07-18	14	No	No	Caucasian	Female	MBQ not interviewed		MBQ only	0.488183	0	2009-06-29	28.9473
20090301	1980-07-15	4	No	No	Caucasian	Male	MBQ not interviewed		MBQ only	0.419255	0	2009-06-29	28.9555
20090302	1980-07-12	4	No	No	Caucasian	Male	MBQ not interviewed		MBQ only	0.0660797	1	2009-06-29	28.9637
20090303	1980-07-11	10	No	No	Caucasian	Female	MBQ not interviewed		MBQ only	0.4377	0	2009-06-29	28.9665
20090304	1980-07-10	4	No	No		Male	MBQ not interviewed		MBQ only	0.17626	0	2009-06-29	28.9692
20090305	1980-07-07	6	No	No	Caucasian	Female	MBQ not interviewed		MBQ only	0.727857	0	2009-06-29	28.9774
20090306	1980-07-04	4	No	No	Caucasian	Male	MBQ not interviewed		MBQ only	0.935126	0	2009-06-29	28.9856
20090307	1980-07-04	10	No	No	Caucasian	Female	MBQ not interviewed		MBQ only	0.851881	0	2009-06-29	28.9856
20090308	1980-06-27	6	No	No		Male	MBQ not interviewed		MBQ only	0.429535	0	2009-06-29	29.0048
20090309	1980-06-20	6	No	No		Male	MBQ not interviewed		MBQ only	0.839878	0	2009-06-29	29.024
20090310	1980-06-19	8	No	No	Caucasian	Male	MBQ not interviewed		MBQ only	0.243241	0	2009-06-29	29.0267
20090311	1980-06-19	12	No	No	Caucasian	Male	MBQ not interviewed		MBQ only	0.101658	1	2009-06-29	29.0267
20090312	1980-06-17	4	No	No	Caucasian	Female	MBQ not interviewed		MBQ only	0.111358	1	2009-06-29	29.0322
20090313	1980-06-15	4	No	No	Caucasian	Male	MBQ not interviewed		MBQ only	0.0514452	1	2009-06-29	29.0376
20090314	1980-06-12	8	Yes	No		Male	MBQ not interviewed		MBQ only	0.23947	0	2009-06-29	29.0459
20090315	1980-06-06	4	Yes	No	Caucasian	Male	MBQ not interviewed		MBQ only	0.451763	0	2009-06-29	29.0623
20090316	1980-06-04	4	No	No	Caucasian	Male	MBQ not interviewed		MBQ only	0.925924	0	2009-06-29	29.0678
20090317	1980-05-30	6	No	No	Caucasian	Female	MBQ not interviewed		MBQ only	0.357131	0	2009-06-29	29.0815
20090318	1980-05-26	10	No	No	Caucasian	Female	MBQ not interviewed		MBQ only	0.190299	0	2009-06-29	29.0924
20090319	1980-05-22	6	No	Yes	Caucasian	Male	MBQ not interviewed		MBQ only	0.951989	0	2009-06-29	29.1034
20090320	1980-05-22	10	No	No	Caucasian	Male	MBQ not interviewed		MBQ only	0.210646	0	2009-06-29	29.1034
20090321	1980-05-21	4	No	No	Caucasian	Male	MBQ not interviewed		MBQ only	0.42871	0	2009-06-29	29.1061
20090322	1980-05-21	10	No	No	Asian/Pacific Islander	Male	MBQ not interviewed		MBQ only	0.631543	0	2009-06-29	29.1061
20090323	1980-05-20	6	No	No	Hispanic	Male	MBQ not interviewed		MBQ only	0.989565	0	2009-06-29	29.1088
20090324	1980-05-20	4	No	No	Hispanic	Male	MBQ not interviewed		MBQ only	0.718243	0	2009-06-29	29.1088
20090325	1980-05-19	4	No	No		Male	MBQ not interviewed		MBQ only	0.58414	0	2009-06-29	29.1116
20090326	1980-05-17	6	No	No	Caucasian	Male	MBQ not interviewed		MBQ only	0.508541	0	2009-06-29	29.117
20090327	1980-05-17	4	No	No	Caucasian	Male	MBQ not interviewed		MBQ only	0.844811	0	2009-06-29	29.117
20090328	1980-05-13	6	No	No	African American	Male	MBQ not interviewed		MBQ only	0.756446	0	2009-06-29	29.128
20090329	1980-05-12	6	No	No	Caucasian	Male	MBQ not interviewed		MBQ only	0.715044	0	2009-06-29	29.1307
20090330	1980-05-11	6	No	No	Caucasian	Male	MBQ not interviewed		MBQ only	0.71657	0	2009-06-29	29.1335
20090331	1980-05-05	8	No	No	Caucasian	Female	MBQ not interviewed		MBQ only	0.937549	0	2009-06-29	29.1499
20090332	1980-05-04	6	No	No		Male	MBQ not interviewed		MBQ only	0.0254051	1	2009-06-29	29.1526
20090333	1980-05-03	4	No	No	Asian/Pacific Islander	Male	MBQ not interviewed		MBQ only	0.69806	0	2009-06-29	29.1554
20090334	1980-05-02	12	No	No	Hispanic	Male	MBQ not interviewed		MBQ only	0.494235	0	2009-06-29	29.1581
20090335	1980-05-02	8	No	No	Caucasian	Female	MBQ not interviewed		MBQ only	0.0762047	1	2009-06-29	29.1581
20090336	1980-04-30	10	No	No	Hispanic	Male	MBQ not interviewed		MBQ only	0.51561	0	2009-06-29	29.1636
20090337	1980-04-29	6	No	No	Caucasian	Male	MBQ not interviewed		MBQ only	0.462114	0	2009-06-29	29.1663
20090338	1980-04-27	6	Yes	No	Caucasian	Male	MBQ not interviewed		MBQ only	0.169855	0	2009-06-29	29.1718
20090339	1980-04-24	6	Yes	No	Asian/Pacific Islander	Female	MBQ not interviewed		MBQ only	0.447105	0	2009-06-29	29.18
20090340	1980-04-24	6	Yes	No	American Indian/Alaskan Native	Female	MBQ not interviewed		MBQ only	0.711807	0	2009-06-29	29.18
20090341	1980-04-20	8	No	No	Caucasian	Male	MBQ not interviewed		MBQ only	0.513254	0	2009-06-29	29.191
20090342	1980-04-18	4	No	No	Caucasian	Male	MBQ not interviewed		MBQ only	0.737531	0	2009-06-29	29.1964
20090343	1980-04-17	16	No	No	Caucasian	Female	MBQ not interviewed		MBQ only	0.313245	0	2009-06-29	29.1992
20090344	1980-04-17	4	No	No	Caucasian	Male	MBQ not interviewed		MBQ only	0.934747	0	2009-06-29	29.1992
20090345	1980-04-16	6	No	No	Caucasian	Male	MBQ not interviewed		MBQ only	0.81933	0	2009-06-29	29.2019
20090346	1980-04-12	6	No	No	Caucasian	Male	MBQ not interviewed		MBQ only	0.324481	0	2009-06-29	29.2129
20090347	1980-04-12	4	Yes	No	Caucasian	Male	MBQ not interviewed		MBQ only	0.0694176	1	2009-06-29	29.2129
20090348	1980-04-10	6	No	No	Caucasian	Male	MBQ not interviewed		MBQ only	0.898727	0	2009-06-29	29.2183
20090349	1980-04-05	10	No	No	Caucasian	Male	MBQ not interviewed		MBQ only	0.343069	0	2009-06-29	29.232
20090350	1980-04-01	4	No	No		Male	MBQ not interviewed		MBQ only	0.433369	0	2009-06-29	29.243
20090351	1980-03-31	8	No	No	Caucasian	Female	MBQ not interviewed		MBQ only	0.26556	0	2009-06-29	29.2457
20090352	1980-03-25	6	No	No	Caucasian	Male	MBQ not interviewed		MBQ only	0.559213	0	2009-06-29	29.2621
20090353	1980-03-23	6	No	No	Caucasian	Male	MBQ not interviewed		MBQ only	0.283331	0	2009-06-29	29.2676
20090354	1980-03-20	4	No	No	Caucasian	Female	MBQ not interviewed		MBQ only	0.063482	1	2009-06-29	29.2758
20090355	1980-03-17	6	No	No	Caucasian	Male	MBQ not interviewed		MBQ only	0.0761697	1	2009-06-29	29.2841
20090356	1980-03-13	8	No	No	Caucasian	Female	MBQ not interviewed		MBQ only	0.704479	0	2009-06-29	29.295
20090357	1980-03-11	4	No	No	Caucasian	Male	MBQ not interviewed		MBQ only	0.0041146	1	2009-06-29	29.3005
20090358	1980-03-10	6	No	No	Caucasian	Male	MBQ not interviewed		MBQ only	0.514214	0	2009-06-29	29.3032
20090359	1980-03-06	6	No	No	Caucasian	Male	MBQ not interviewed		MBQ only	0.662288	0	2009-06-29	29.3142
20090360	1980-03-04	4	No	No	Caucasian	Male	MBQ not interviewed		MBQ only	0.163646	0	2009-06-29	29.3196
20090361	1980-03-03	14	No	No	Caucasian	Female	MBQ not interviewed		MBQ only	0.733788	0	2009-06-29	29.3224
20090362	1980-03-02	6	No	Yes	Asian/Pacific Islander	Male	MBQ not interviewed		MBQ only	0.712177	0	2009-06-29	29.3251
20090363	1980-02-24	14	No	No	Caucasian	Female	MBQ not interviewed		MBQ only	0.17453	0	2009-06-29	29.3443
20090364	1980-02-22	6	Yes	No	Caucasian	Male	MBQ not interviewed		MBQ only	0.908456	0	2009-06-29	29.3498
20090365	1980-02-21	6	No	Yes	African American	Male	Interviewee	Interviewee not selected	MBQ Rejected at Interview	0.812343	1	2009-06-29	29.3525
20090366	1980-02-20	10	No	No	Asian/Pacific Islander	Male	MBQ not interviewed		MBQ only	0.535162	0	2009-06-29	29.3552
20090367	1980-02-11	4	No	No	Asian/Pacific Islander	Male	MBQ not interviewed		MBQ only	0.311718	0	2009-06-29	29.3799
20090368	1980-02-07	6	No	No	Caucasian	Male	MBQ not interviewed		MBQ only	0.789929	0	2009-06-29	29.3908
20090369	1980-02-07	4	No	No	Caucasian	Female	MBQ not interviewed		MBQ only	0.131711	1	2009-06-29	29.3908
20090370	1980-01-31	4	No	No	Caucasian	Male	MBQ not interviewed		MBQ only	0.879524	0	2009-06-29	29.41
20090371	1980-01-30	12	No	No	Caucasian	Male	MBQ not interviewed		MBQ only	0.643912	0	2009-06-29	29.4127
20090372	1980-01-17	4	No	No	Caucasian	Female	MBQ not interviewed		MBQ only	0.619635	0	2009-06-29	29.4483
20090373	1980-01-13	4	No	No	Caucasian	Male	MBQ not interviewed		MBQ only	0.413323	0	2009-06-29	29.4593
20090374	1980-01-10	6	No	No	Caucasian	Male	MBQ not interviewed		MBQ only	0.368845	0	2009-06-29	29.4675
20090375	1980-01-05	6	No	No		Male	MBQ not interviewed		MBQ only	0.007945	1	2009-06-29	29.4812
20090376	1980-01-03	4	No	No	Caucasian	Female	MBQ not interviewed		MBQ only	0.991707	0	2009-06-29	29.4867
20090377	1979-12-31	8	No	No	Caucasian	Female	MBQ not interviewed		MBQ only	0.30511	0	2009-06-29	29.4949
20090378	1979-12-31	4	No	No	Hispanic	Male	MBQ not interviewed		MBQ only	0.359905	0	2009-06-29	29.4949
20090379	1979-12-31	4	No	No	Caucasian	Male	MBQ not interviewed		MBQ only	0.63305	0	2009-06-29	29.4949
20090380	1979-12-30	4	Yes	No	Caucasian	Male	MBQ not interviewed		MBQ only	0.0868138	1	2009-06-29	29.4976
20090381	1979-12-27	16	No	No	Caucasian	Male	MBQ not interviewed		MBQ only	0.46509	0	2009-06-29	29.5058
20090382	1979-12-25	8	No	No	Caucasian	Female	MBQ not interviewed		MBQ only	0.478335	0	2009-06-29	29.5113
20090383	1979-12-23	18	No	No	Caucasian	Male	MBQ not interviewed		MBQ only	0.599994	0	2009-06-29	29.5168
20090384	1979-12-19	4	No	No	Caucasian	Female	MBQ not interviewed		MBQ only	0.975745	0	2009-06-29	29.5277
20090385	1979-12-17	4	No	No	Caucasian	Male	MBQ not interviewed		MBQ only	0.622549	0	2009-06-29	29.5332
20090386	1979-12-10	4	No	No	Asian/Pacific Islander	Female	MBQ not interviewed		MBQ only	0.56161	0	2009-06-29	29.5524
20090387	1979-12-10	6	No	No	Caucasian	Male	MBQ not interviewed		MBQ only	0.0798045	1	2009-06-29	29.5524
20090388	1979-12-08	4	No	No	Caucasian	Male	MBQ not interviewed		MBQ only	0.218954	0	2009-06-29	29.5578
20090389	1979-12-06	4	No	No	Hispanic	Female	MBQ not interviewed		MBQ only	0.991744	0	2009-06-29	29.5633
20090390	1979-12-04	6	No	No	Caucasian	Female	MBQ not interviewed		MBQ only	0.670448	0	2009-06-29	29.5688
20090391	1979-12-02	6	No	No	Caucasian	Male	MBQ not interviewed		MBQ only	0.260713	0	2009-06-29	29.5743
20090392	1979-12-01	6	No	No	Caucasian	Female	MBQ not interviewed		MBQ only	0.0082941	1	2009-06-29	29.577
20090393	1979-11-29	8	No	No	Caucasian	Female	MBQ not interviewed		MBQ only	0.0180347	1	2009-06-29	29.5825
20090394	1979-11-28	6	No	No	Caucasian	Female	MBQ not interviewed		MBQ only	0.774708	0	2009-06-29	29.5852
20090395	1979-11-26	6	No	No	Caucasian	Female	MBQ not interviewed		MBQ only	0.306773	0	2009-06-29	29.5907
20090396	1979-11-23	4	No	No	Caucasian	Male	MBQ not interviewed		MBQ only	0.895223	0	2009-06-29	29.5989
20090397	1979-11-22	12	No	No	Caucasian	Male	MBQ not interviewed		MBQ only	0.173077	0	2009-06-29	29.6016
20090398	1979-11-21	6	No	Yes	Caucasian	Male	MBQ not interviewed		MBQ only	0.759685	0	2009-06-29	29.6044
20090399	1979-11-21	8	No	No	Caucasian	Male	MBQ not interviewed		MBQ only	0.143921	1	2009-06-29	29.6044
20090400	1979-11-18	6	No	No	African American	Male	MBQ not interviewed		MBQ only	0.869499	0	2009-06-29	29.6126
20090401	1979-11-15	6	Yes	No	Caucasian	Male	MBQ not interviewed		MBQ only	0.884735	0	2009-06-29	29.6208
20090402	1979-11-13	10	Yes	No	Asian/Pacific Islander	Female	MBQ not interviewed		MBQ only	0.28839	0	2009-06-29	29.6263
20090403	1979-11-12	6	No	No	Hispanic	Male	MBQ not interviewed		MBQ only	0.347938	0	2009-06-29	29.629
20090404	1979-11-09	6	No	No	Caucasian	Female	MBQ not interviewed		MBQ only	0.377252	0	2009-06-29	29.6372
20090405	1979-11-08	4	No	No	Caucasian	Male	MBQ not interviewed		MBQ only	0.83772	0	2009-06-29	29.64
20090406	1979-11-08	8	No	No	Caucasian	Female	MBQ not interviewed		MBQ only	0.559969	0	2009-06-29	29.64
20090407	1979-11-06	6	No	No	Caucasian	Female	MBQ not interviewed		MBQ only	0.267921	0	2009-06-29	29.6454
20090408	1979-11-05	8	No	No	Caucasian	Male	MBQ not interviewed		MBQ only	0.878968	0	2009-06-29	29.6482
20090409	1979-11-02	4	No	Yes	Caucasian	Female	MBQ not interviewed		MBQ only	0.885773	0	2009-06-29	29.6564
20090410	1979-10-31	4	No	No	Hispanic	Male	MBQ not interviewed		MBQ only	0.558341	0	2009-06-29	29.6619
20090411	1979-10-31	10	No	No	Caucasian	Male	MBQ not interviewed		MBQ only	0.359736	0	2009-06-29	29.6619
20090412	1979-10-27	6	No	Yes	Caucasian	Male	MBQ not interviewed		MBQ only	0.94322	0	2009-06-29	29.6728
20090413	1979-10-26	8	No	No	Caucasian	Female	MBQ not interviewed		MBQ only	0.547283	0	2009-06-29	29.6756
20090414	1979-10-21	8	No	No	Caucasian	Male	MBQ not interviewed		MBQ only	0.268229	0	2009-06-29	29.6893
20090415	1979-10-18	4	No	No	Caucasian	Female	MBQ not interviewed		MBQ only	0.358497	0	2009-06-29	29.6975
20090416	1979-10-16	4	No	No	American Indian/Alaskan Native	Male	MBQ not interviewed		MBQ only	0.362706	0	2009-06-29	29.7029
20090417	1979-10-14	6	No	No	Caucasian	Male	MBQ not interviewed		MBQ only	0.0505791	1	2009-06-29	29.7084
20090418	1979-10-11	10	No	No	Caucasian	Male	MBQ not interviewed		MBQ only	0.769825	0	2009-06-29	29.7166
20090419	1979-10-02	4	No	No	Caucasian	Male	MBQ not interviewed		MBQ only	0.137192	1	2009-06-29	29.7413
20090420	1979-09-30	4	No	No	Caucasian	Male	MBQ not interviewed		MBQ only	0.907937	0	2009-06-29	29.7467
20090421	1979-09-29	4	No	No	Caucasian	Female	MBQ not interviewed		MBQ only	0.265763	0	2009-06-29	29.7495
20090422	1979-09-20	8	No	No	Caucasian	Female	MBQ not interviewed		MBQ only	0.231135	0	2009-06-29	29.7741
20090423	1979-09-14	6	No	No	Asian/Pacific Islander	Female	MBQ not interviewed		MBQ only	0.434826	0	2009-06-29	29.7906
20090424	1979-09-13	4	No	No	Caucasian	Male	MBQ not interviewed		MBQ only	0.10699	1	2009-06-29	29.7933
20090425	1979-09-11	4	Yes	No	Caucasian	Female	MBQ not interviewed		MBQ only	0.697576	0	2009-06-29	29.7988
20090426	1979-09-11	10	No	No	Caucasian	Male	MBQ not interviewed		MBQ only	0.561541	0	2009-06-29	29.7988
20090427	1979-09-10	6	No	No	Caucasian	Male	MBQ not interviewed		MBQ only	0.354891	0	2009-06-29	29.8015
20090428	1979-09-08	6	Yes	No	Asian/Pacific Islander	Female	MBQ not interviewed		MBQ only	0.892563	0	2009-06-29	29.807
20090429	1979-09-06	6	No	Yes	Caucasian	Male	MBQ not interviewed		MBQ only	0.404467	0	2009-06-29	29.8125
20090430	1979-09-05	6	No	No	Caucasian	Female	MBQ not interviewed		MBQ only	0.847597	0	2009-06-29	29.8152
20090431	1979-09-03	8	No	No	Caucasian	Male	MBQ not interviewed		MBQ only	0.772049	0	2009-06-29	29.8207
20090432	1979-09-03	4	No	No	Hispanic	Male	MBQ not interviewed		MBQ only	0.0513784	1	2009-06-29	29.8207
20090433	1979-09-02	12	No	No	Caucasian	Male	MBQ not interviewed		MBQ only	0.655632	0	2009-06-29	29.8234
20090434	1979-09-01	6	No	No	Caucasian	Male	MBQ not interviewed		MBQ only	0.411088	0	2009-06-29	29.8261
20090435	1979-08-31	6	No	No	Caucasian	Female	MBQ not interviewed		MBQ only	0.582475	0	2009-06-29	29.8289
20090436	1979-08-31	6	No	No	Caucasian	Female	MBQ not interviewed		MBQ only	0.716354	0	2009-06-29	29.8289
20090437	1979-08-27	8	No	No	Caucasian	Female	MBQ not interviewed		MBQ only	0.51087	0	2009-06-29	29.8398
20090438	1979-08-24	6	No	No	Caucasian	Male	MBQ not interviewed		MBQ only	0.14985	1	2009-06-29	29.848
20090439	1979-08-21	4	No	No	Caucasian	Male	MBQ not interviewed		MBQ only	0.837209	0	2009-06-29	29.8563
20090440	1979-08-21	6	No	No	Caucasian	Female	MBQ not interviewed		MBQ only	0.595378	0	2009-06-29	29.8563
20090441	1979-08-16	10	No	No	Caucasian	Female	MBQ not interviewed		MBQ only	0.916274	0	2009-06-29	29.87
20090442	1979-08-16	6	No	No	Caucasian	Male	MBQ not interviewed		MBQ only	0.78257	0	2009-06-29	29.87
20090443	1979-08-15	8	No	No	Asian/Pacific Islander	Female	MBQ not interviewed		MBQ only	0.112944	1	2009-06-29	29.8727
20090444	1979-08-09	10	No	No	Asian/Pacific Islander	Male	MBQ not interviewed		MBQ only	0.45072	0	2009-06-29	29.8891
20090445	1979-08-08	6	No	No	American Indian/Alaskan Native	Male	MBQ not interviewed		MBQ only	0.777084	0	2009-06-29	29.8919
20090446	1979-08-04	6	No	No	African American	Male	MBQ not interviewed		MBQ only	0.5044	0	2009-06-29	29.9028
20090447	1979-07-31	6	No	No	Caucasian	Male	MBQ not interviewed		MBQ only	0.278032	0	2009-06-29	29.9138
20090448	1979-07-28	4	No	No	Asian/Pacific Islander	Male	MBQ not interviewed		MBQ only	0.363493	0	2009-06-29	29.922
20090449	1979-07-26	4	No	No	Caucasian	Female	MBQ not interviewed		MBQ only	0.408668	0	2009-06-29	29.9274
20090450	1979-07-23	8	No	No	Caucasian	Male	MBQ not interviewed		MBQ only	0.314891	0	2009-06-29	29.9357
20090451	1979-07-20	8	No	No	Caucasian	Male	MBQ not interviewed		MBQ only	0.0827989	1	2009-06-29	29.9439
20090452	1979-07-20	8	No	No	Caucasian	Female	MBQ not interviewed		MBQ only	0.142784	1	2009-06-29	29.9439
20090453	1979-07-18	4	No	No	Caucasian	Female	MBQ not interviewed		MBQ only	0.108948	1	2009-06-29	29.9493
20090454	1979-07-13	4	No	No	Caucasian	Male	MBQ not interviewed		MBQ only	0.910526	0	2009-06-29	29.963
20090455	1979-07-09	8	No	No	Caucasian	Male	MBQ not interviewed		MBQ only	0.251913	0	2009-06-29	29.974
20090456	1979-07-07	6	No	No	Caucasian	Male	MBQ not interviewed		MBQ only	0.409357	0	2009-06-29	29.9795
20090457	1979-07-07	6	Yes	No	Caucasian	Male	MBQ not interviewed		MBQ only	0.719651	0	2009-06-29	29.9795
20090458	1979-07-07	6	No	No	Caucasian	Male	MBQ not interviewed		MBQ only	0.429281	0	2009-06-29	29.9795
20090459	1979-06-23	6	No	No	Caucasian	Female	MBQ not interviewed		MBQ only	0.743255	0	2009-06-29	30.0178
20090460	1979-06-20	14	No	No	Caucasian	Male	MBQ not interviewed		MBQ only	0.751528	0	2009-06-29	30.026
20090461	1979-06-14	6	No	No	Caucasian	Female	MBQ not interviewed		MBQ only	0.124894	1	2009-06-29	30.0424
20090462	1979-06-12	4	No	No	Caucasian	Male	MBQ not interviewed		MBQ only	0.241088	0	2009-06-29	30.0479
20090463	1979-06-07	8	No	Yes	Caucasian	Female	MBQ not interviewed		MBQ only	0.651186	0	2009-06-29	30.0616
20090464	1979-06-07	6	No	No	Caucasian	Male	MBQ not interviewed		MBQ only	0.702541	0	2009-06-29	30.0616
20090465	1979-06-05	8	Yes	No	Caucasian	Female	MBQ not interviewed		MBQ only	0.710612	0	2009-06-29	30.0671
20090466	1979-06-02	6	No	No	Caucasian	Male	MBQ not interviewed		MBQ only	0.165701	0	2009-06-29	30.0753
20090467	1979-06-01	6	No	No	African American	Male	MBQ not interviewed		MBQ only	0.218186	0	2009-06-29	30.078
20090468	1979-05-25	4	No	No	Caucasian	Male	MBQ not interviewed		MBQ only	0.674341	0	2009-06-29	30.0972
20090469	1979-05-25	4	No	No	Caucasian	Female	MBQ not interviewed		MBQ only	0.672127	0	2009-06-29	30.0972
20090470	1979-05-23	6	No	No	Asian/Pacific Islander	Female	MBQ not interviewed		MBQ only	0.716784	0	2009-06-29	30.1027
20090471	1979-05-22	4	No	No	Caucasian	Male	MBQ not interviewed		MBQ only	0.221922	0	2009-06-29	30.1054
20090472	1979-05-22	4	No	No	Caucasian	Male	MBQ not interviewed		MBQ only	0.917326	0	2009-06-29	30.1054
20090473	1979-05-14	6	No	No	Caucasian	Male	MBQ not interviewed		MBQ only	0.248049	0	2009-06-29	30.1273
20090474	1979-05-11	6	No	No	Caucasian	Male	MBQ not interviewed		MBQ only	0.48503	0	2009-06-29	30.1355
20090475	1979-05-10	4	No	No	Caucasian	Male	MBQ not interviewed		MBQ only	0.372178	0	2009-06-29	30.1383
20090476	1979-05-08	6	No	No	Caucasian	Male	MBQ not interviewed		MBQ only	0.46286	0	2009-06-29	30.1437
20090477	1979-05-08	10	No	No	Caucasian	Female	MBQ not interviewed		MBQ only	0.41697	0	2009-06-29	30.1437
20090478	1979-05-07	4	No	No	Caucasian	Male	MBQ not interviewed		MBQ only	0.534871	0	2009-06-29	30.1465
20090479	1979-05-05	6	No	No	Caucasian	Male	MBQ not interviewed		MBQ only	0.32308	0	2009-06-29	30.152
20090480	1979-04-27	12	No	No	Caucasian	Female	MBQ not interviewed		MBQ only	0.357146	0	2009-06-29	30.1739
20090481	1979-04-27	6	Yes	No	Caucasian	Male	MBQ not interviewed		MBQ only	0.795052	0	2009-06-29	30.1739
20090482	1979-04-26	12	No	No	Caucasian	Male	MBQ not interviewed		MBQ only	0.845129	0	2009-06-29	30.1766
20090483	1979-04-22	4	No	No	Hispanic	Male	MBQ not interviewed		MBQ only	0.410625	0	2009-06-29	30.1875
20090484	1979-04-20	4	No	No	Caucasian	Male	MBQ not interviewed		MBQ only	0.077168	1	2009-06-29	30.193
20090485	1979-04-06	6	Yes	No	Hispanic	Male	MBQ not interviewed		MBQ only	0.152757	0	2009-06-29	30.2313
20090486	1979-04-06	6	No	No	Caucasian	Female	MBQ not interviewed		MBQ only	0.854888	0	2009-06-29	30.2313
20090487	1979-03-30	4	No	No	Caucasian	Male	MBQ not interviewed		MBQ only	0.203581	0	2009-06-29	30.2505
20090488	1979-03-25	10	No	No	Caucasian	Male	MBQ not interviewed		MBQ only	0.767343	0	2009-06-29	30.2642
20090489	1979-03-22	4	No	No	Caucasian	Male	MBQ not interviewed		MBQ only	0.408225	0	2009-06-29	30.2724
20090490	1979-03-21	8	No	No	Caucasian	Male	MBQ not interviewed		MBQ only	0.489162	0	2009-06-29	30.2752
20090491	1979-03-20	4	No	No	Caucasian	Male	MBQ not interviewed		MBQ only	0.904288	0	2009-06-29	30.2779
20090492	1979-03-16	4	No	No	Caucasian	Male	MBQ not interviewed		MBQ only	0.0245557	1	2009-06-29	30.2888
20090493	1979-03-07	6	No	No	Caucasian	Male	MBQ not interviewed		MBQ only	0.963995	0	2009-06-29	30.3135
20090494	1979-03-06	8	No	No	Caucasian	Male	MBQ not interviewed		MBQ only	0.596945	0	2009-06-29	30.3162
20090495	1979-03-06	6	No	No	Caucasian	Male	MBQ not interviewed		MBQ only	0.763657	0	2009-06-29	30.3162
20090496	1979-03-02	6	No	No	Caucasian	Female	MBQ not interviewed		MBQ only	0.182767	0	2009-06-29	30.3272
20090497	1979-03-01	6	No	No	Caucasian	Male	MBQ not interviewed		MBQ only	0.86963	0	2009-06-29	30.3299
20090498	1979-02-24	6	No	No	Caucasian	Male	MBQ not interviewed		MBQ only	0.398254	0	2009-06-29	30.3436
20090499	1979-02-22	6	No	Yes	Caucasian	Female	MBQ not interviewed		MBQ only	0.109657	1	2009-06-29	30.3491
20090500	1979-02-21	4	No	No	Caucasian	Male	MBQ not interviewed		MBQ only	0.769198	0	2009-06-29	30.3518
20090501	1979-02-20	4	Yes	No	Caucasian	Female	MBQ not interviewed		MBQ only	0.335859	0	2009-06-29	30.3546
20090502	1979-02-12	6	No	No	Caucasian	Male	MBQ not interviewed		MBQ only	0.183385	0	2009-06-29	30.3765
20090503	1979-02-07	12	No	No	Caucasian	Male	MBQ not interviewed		MBQ only	0.599074	0	2009-06-29	30.3901
20090504	1979-02-03	8	Yes	No	Caucasian	Female	MBQ not interviewed		MBQ only	0.0236481	1	2009-06-29	30.4011
20090505	1979-02-01	6	No	No	Caucasian	Female	MBQ not interviewed		MBQ only	0.715265	0	2009-06-29	30.4066
20090506	1979-01-27	10	No	No	Caucasian	Male	MBQ not interviewed		MBQ only	0.761424	0	2009-06-29	30.4203
20090507	1979-01-25	10	No	No	Caucasian	Male	MBQ not interviewed		MBQ only	0.259103	0	2009-06-29	30.4257
20090508	1979-01-18	8	No	No	Asian/Pacific Islander	Male	MBQ not interviewed		MBQ only	0.46445	0	2009-06-29	30.4449
20090509	1979-01-15	4	No	No	Hispanic	Female	MBQ not interviewed		MBQ only	0.736171	0	2009-06-29	30.4531
20090510	1979-01-10	6	No	No	Caucasian	Male	MBQ not interviewed		MBQ only	0.439164	0	2009-06-29	30.4668
20090511	1978-12-29	4	No	No	Hispanic	Male	MBQ not interviewed		MBQ only	0.979782	0	2009-06-29	30.4997
20090512	1978-12-26	4	No	No	Caucasian	Male	MBQ not interviewed		MBQ only	0.428457	0	2009-06-29	30.5079
20090513	1978-12-25	10	Yes	No	Asian/Pacific Islander	Male	MBQ not interviewed		MBQ only	0.272106	0	2009-06-29	30.5106
20090514	1978-12-24	8	No	No	Caucasian	Female	MBQ not interviewed		MBQ only	0.635409	0	2009-06-29	30.5133
20090515	1978-12-14	6	No	No		Male	MBQ not interviewed		MBQ only	0.0596181	1	2009-06-29	30.5407
20090516	1978-12-13	10	No	No	Caucasian	Male	MBQ not interviewed		MBQ only	0.731951	0	2009-06-29	30.5435
20090517	1978-12-08	6	No	No	Caucasian	Male	MBQ not interviewed		MBQ only	0.290867	0	2009-06-29	30.5572
20090518	1978-12-07	14	No	No	Caucasian	Male	MBQ not interviewed		MBQ only	0.957366	0	2009-06-29	30.5599
20090519	1978-12-07	6	No	No	Caucasian	Male	MBQ not interviewed		MBQ only	0.669485	0	2009-06-29	30.5599
20090520	1978-12-02	10	No	No	Caucasian	Male	MBQ not interviewed		MBQ only	0.0207315	1	2009-06-29	30.5736
20090521	1978-11-25	4	No	No	Caucasian	Male	MBQ not interviewed		MBQ only	0.522277	0	2009-06-29	30.5927
20090522	1978-11-25	14	Yes	No	Caucasian	Male	MBQ not interviewed		MBQ only	0.364843	0	2009-06-29	30.5927
20090523	1978-11-23	6	No	No	Hispanic	Male	MBQ not interviewed		MBQ only	0.432768	0	2009-06-29	30.5982
20090524	1978-11-21	12	Yes	No	Caucasian	Male	MBQ not interviewed		MBQ only	0.821563	0	2009-06-29	30.6037
20090525	1978-11-18	8	No	No	Caucasian	Female	MBQ not interviewed		MBQ only	0.384676	0	2009-06-29	30.6119
20090526	1978-11-17	10	No	No	Caucasian	Male	MBQ not interviewed		MBQ only	0.123623	1	2009-06-29	30.6146
20090527	1978-11-16	10	No	No	Caucasian	Male	MBQ not interviewed		MBQ only	0.0281834	1	2009-06-29	30.6174
20090528	1978-11-12	8	No	No	African American	Male	MBQ not interviewed		MBQ only	0.265482	0	2009-06-29	30.6283
20090529	1978-11-11	6	Yes	No	Caucasian	Male	MBQ not interviewed		MBQ only	0.898488	0	2009-06-29	30.6311
20090530	1978-11-08	6	No	No	Caucasian	Female	MBQ not interviewed		MBQ only	0.147425	1	2009-06-29	30.6393
20090531	1978-11-05	12	No	No	Caucasian	Male	MBQ not interviewed		MBQ only	0.620917	0	2009-06-29	30.6475
20090532	1978-11-04	4	No	No	Caucasian	Male	MBQ not interviewed		MBQ only	0.493822	0	2009-06-29	30.6502
20090533	1978-11-01	4	No	No	Caucasian	Male	MBQ not interviewed		MBQ only	0.103766	1	2009-06-29	30.6585
20090534	1978-10-30	6	No	No	American Indian/Alaskan Native	Female	MBQ not interviewed		MBQ only	0.334207	0	2009-06-29	30.6639
20090535	1978-10-29	6	No	No	Caucasian	Male	MBQ not interviewed		MBQ only	0.759803	0	2009-06-29	30.6667
20090536	1978-10-26	4	No	No	Caucasian	Male	MBQ not interviewed		MBQ only	0.0195943	1	2009-06-29	30.6749
20090537	1978-10-25	6	No	No	Caucasian	Female	MBQ not interviewed		MBQ only	0.82416	0	2009-06-29	30.6776
20090538	1978-10-23	4	No	No	Caucasian	Male	MBQ not interviewed		MBQ only	0.494991	0	2009-06-29	30.6831
20090539	1978-10-14	8	No	No	Caucasian	Female	Interviewee	Selectee	Selected	0.792044	1	2009-06-29	30.7077
20090540	1978-10-08	4	No	No	Caucasian	Female	MBQ not interviewed		MBQ only	0.175506	0	2009-06-29	30.7242
20090541	1978-10-05	10	No	No	Caucasian	Male	MBQ not interviewed		MBQ only	0.984819	0	2009-06-29	30.7324
20090542	1978-10-04	10	No	No	Caucasian	Male	MBQ not interviewed		MBQ only	0.82499	0	2009-06-29	30.7351
20090543	1978-10-04	4	No	No		Male	MBQ not interviewed		MBQ only	0.571994	0	2009-06-29	30.7351
20090544	1978-10-03	4	No	No	Caucasian	Male	MBQ not interviewed		MBQ only	0.291949	0	2009-06-29	30.7379
20090545	1978-10-01	6	No	No	Caucasian	Male	MBQ not interviewed		MBQ only	0.027977	1	2009-06-29	30.7433
20090546	1978-09-30	10	No	No	Caucasian	Female	MBQ not interviewed		MBQ only	0.363637	0	2009-06-29	30.7461
20090547	1978-09-23	4	Yes	No	Caucasian	Male	MBQ not interviewed		MBQ only	0.403359	0	2009-06-29	30.7652
20090548	1978-09-20	6	No	No	Caucasian	Male	MBQ not interviewed		MBQ only	0.794393	0	2009-06-29	30.7734
20090549	1978-09-19	6	No	No	Caucasian	Male	MBQ not interviewed		MBQ only	0.0233516	1	2009-06-29	30.7762
20090550	1978-09-15	6	No	No	African American	Female	MBQ not interviewed		MBQ only	0.694671	0	2009-06-29	30.7871
20090551	1978-09-03	8	Yes	No	Caucasian	Female	MBQ not interviewed		MBQ only	0.531875	0	2009-06-29	30.82
20090552	1978-08-31	4	No	No	Caucasian	Female	MBQ not interviewed		MBQ only	0.0594412	1	2009-06-29	30.8282
20090553	1978-08-28	4	No	No	Caucasian	Male	MBQ not interviewed		MBQ only	0.885914	0	2009-06-29	30.8364
20090554	1978-08-26	4	No	No	Caucasian	Male	MBQ not interviewed		MBQ only	0.532456	0	2009-06-29	30.8419
20090555	1978-08-25	6	No	No	Caucasian	Male	MBQ not interviewed		MBQ only	0.88073	0	2009-06-29	30.8446
20090556	1978-08-19	6	No	No	African American	Female	MBQ not interviewed		MBQ only	0.341314	0	2009-06-29	30.8611
20090557	1978-08-17	6	No	No		Male	MBQ not interviewed		MBQ only	0.889085	0	2009-06-29	30.8665
20090558	1978-08-16	6	No	No	Caucasian	Female	MBQ not interviewed		MBQ only	0.857477	0	2009-06-29	30.8693
20090559	1978-08-15	8	No	No	Caucasian	Female	MBQ not interviewed		MBQ only	0.263445	0	2009-06-29	30.872
20090560	1978-08-11	8	No	No	Asian/Pacific Islander	Male	MBQ not interviewed		MBQ only	0.536065	0	2009-06-29	30.883
20090561	1978-08-07	6	Yes	No	Caucasian	Male	MBQ not interviewed		MBQ only	0.0314549	1	2009-06-29	30.8939
20090562	1978-08-06	8	No	No	Caucasian	Male	MBQ not interviewed		MBQ only	0.281117	0	2009-06-29	30.8966
20090563	1978-08-06	6	No	No	Caucasian	Male	MBQ not interviewed		MBQ only	0.704045	0	2009-06-29	30.8966
20090564	1978-08-01	6	No	No	Caucasian	Female	MBQ not interviewed		MBQ only	0.112931	1	2009-06-29	30.9103
20090565	1978-07-31	10	No	No	Caucasian	Female	MBQ not interviewed		MBQ only	0.984088	0	2009-06-29	30.9131
20090566	1978-07-30	6	No	Yes	Caucasian	Male	MBQ not interviewed		MBQ only	0.234608	0	2009-06-29	30.9158
20090567	1978-07-27	10	Yes	No	Caucasian	Female	MBQ not interviewed		MBQ only	0.892465	0	2009-06-29	30.924
20090568	1978-07-26	8	No	Yes	Caucasian	Male	MBQ not interviewed		MBQ only	0.0217646	1	2009-06-29	30.9268
20090569	1978-07-22	10	No	No	Caucasian	Male	MBQ not interviewed		MBQ only	0.427185	0	2009-06-29	30.9377
20090570	1978-07-18	10	No	No	Caucasian	Female	MBQ not interviewed		MBQ only	0.570354	0	2009-06-29	30.9487
20090571	1978-07-17	6	No	No	Caucasian	Male	MBQ not interviewed		MBQ only	0.0832452	1	2009-06-29	30.9514
20090572	1978-07-14	4	No	No	Caucasian	Male	MBQ not interviewed		MBQ only	0.481449	0	2009-06-29	30.9596
20090573	1978-07-14	6	No	No	Caucasian	Male	MBQ not interviewed		MBQ only	0.397449	0	2009-06-29	30.9596
20090574	1978-07-12	8	No	No	Hispanic	Male	MBQ not interviewed		MBQ only	0.951027	0	2009-06-29	30.9651
20090575	1978-07-11	10	No	No	Caucasian	Male	MBQ not interviewed		MBQ only	0.582788	0	2009-06-29	30.9678
20090576	1978-07-08	12	No	No	Caucasian	Male	MBQ not interviewed		MBQ only	0.0772877	1	2009-06-29	30.976
20090577	1978-07-07	4	No	No	Hispanic	Female	MBQ not interviewed		MBQ only	0.811205	0	2009-06-29	30.9788
20090578	1978-07-03	6	No	No	Caucasian	Male	MBQ not interviewed		MBQ only	0.596111	0	2009-06-29	30.9897
20090579	1978-07-01	8	No	No	Caucasian	Male	MBQ not interviewed		MBQ only	0.746436	0	2009-06-29	30.9952
20090580	1978-06-28	6	No	Yes	Caucasian	Male	MBQ not interviewed		MBQ only	0.762224	0	2009-06-29	31.0034
20090581	1978-06-25	4	No	No	Caucasian	Male	MBQ not interviewed		MBQ only	0.998571	0	2009-06-29	31.0116
20090582	1978-06-24	6	No	No	Caucasian	Male	MBQ not interviewed		MBQ only	0.248626	0	2009-06-29	31.0144
20090583	1978-06-20	10	No	No	Caucasian	Male	MBQ not interviewed		MBQ only	0.889988	0	2009-06-29	31.0253
20090584	1978-06-20	6	No	No	Caucasian	Male	MBQ not interviewed		MBQ only	0.321572	0	2009-06-29	31.0253
20090585	1978-06-17	6	No	Yes	Caucasian	Male	MBQ not interviewed		MBQ only	0.22294	0	2009-06-29	31.0335
20090586	1978-06-16	10	No	No	Caucasian	Female	MBQ not interviewed		MBQ only	0.673619	0	2009-06-29	31.0363
20090587	1978-06-15	8	No	No	Hispanic	Male	MBQ not interviewed		MBQ only	0.326536	0	2009-06-29	31.039
20090588	1978-06-14	6	No	No	Caucasian	Female	MBQ not interviewed		MBQ only	0.122078	1	2009-06-29	31.0418
20090589	1978-06-12	6	No	No	Caucasian	Male	MBQ not interviewed		MBQ only	0.646955	0	2009-06-29	31.0472
20090590	1978-06-10	6	No	No	Caucasian	Male	MBQ not interviewed		MBQ only	0.531451	0	2009-06-29	31.0527
20090591	1978-06-09	10	No	No	Hispanic	Female	MBQ not interviewed		MBQ only	0.407841	0	2009-06-29	31.0554
20090592	1978-06-02	8	Yes	No	Caucasian	Male	MBQ not interviewed		MBQ only	0.250058	0	2009-06-29	31.0746
20090593	1978-06-01	14	No	No	Asian/Pacific Islander	Male	MBQ not interviewed		MBQ only	0.523338	0	2009-06-29	31.0773
20090594	1978-05-30	6	No	No	Caucasian	Male	MBQ not interviewed		MBQ only	0.590544	0	2009-06-29	31.0828
20090595	1978-05-30	10	No	No		Male	MBQ not interviewed		MBQ only	0.174325	0	2009-06-29	31.0828
20090596	1978-05-27	6	No	No	Caucasian	Male	MBQ not interviewed		MBQ only	0.326271	0	2009-06-29	31.091
20090597	1978-05-22	10	No	No	Caucasian	Male	MBQ not interviewed		MBQ only	0.0873141	1	2009-06-29	31.1047
20090598	1978-05-21	8	No	No	Caucasian	Male	MBQ not interviewed		MBQ only	0.167587	0	2009-06-29	31.1075
20090599	1978-05-21	6	No	No	Caucasian	Female	MBQ not interviewed		MBQ only	0.364189	0	2009-06-29	31.1075
20090600	1978-05-16	6	Yes	No	Caucasian	Male	MBQ not interviewed		MBQ only	0.382935	0	2009-06-29	31.1211
20090601	1978-05-15	6	No	No	Caucasian	Female	MBQ not interviewed		MBQ only	0.8068	0	2009-06-29	31.1239
20090602	1978-05-14	8	No	No	Caucasian	Male	MBQ not interviewed		MBQ only	0.516161	0	2009-06-29	31.1266
20090603	1978-05-13	6	No	No	Caucasian	Female	MBQ not interviewed		MBQ only	0.182123	0	2009-06-29	31.1294
20090604	1978-05-12	8	No	No	Caucasian	Male	MBQ not interviewed		MBQ only	0.340766	0	2009-06-29	31.1321
20090605	1978-05-09	8	No	No	Caucasian	Male	MBQ not interviewed		MBQ only	0.90803	0	2009-06-29	31.1403
20090606	1978-04-30	16	No	No	Caucasian	Male	MBQ not interviewed		MBQ only	0.939259	0	2009-06-29	31.165
20090607	1978-04-21	12	No	No	Caucasian	Male	MBQ not interviewed		MBQ only	0.657385	0	2009-06-29	31.1896
20090608	1978-04-21	4	No	No	Caucasian	Male	MBQ not interviewed		MBQ only	0.622427	0	2009-06-29	31.1896
20090609	1978-04-20	8	No	No	Caucasian	Male	MBQ not interviewed		MBQ only	0.800914	0	2009-06-29	31.1923
20090610	1978-04-17	12	No	No	Caucasian	Female	MBQ not interviewed		MBQ only	0.441012	0	2009-06-29	31.2005
20090611	1978-04-11	8	No	No		Male	MBQ not interviewed		MBQ only	0.997152	0	2009-06-29	31.217
20090612	1978-04-02	12	No	No	Caucasian	Male	MBQ not interviewed		MBQ only	0.589113	0	2009-06-29	31.2416
20090613	1978-03-29	12	No	No	Caucasian	Male	MBQ not interviewed		MBQ only	0.585576	0	2009-06-29	31.2526
20090614	1978-03-28	6	No	No	Caucasian	Male	MBQ not interviewed		MBQ only	0.55038	0	2009-06-29	31.2553
20090615	1978-03-27	6	No	No	Caucasian	Female	MBQ not interviewed		MBQ only	0.259535	0	2009-06-29	31.258
20090616	1978-03-27	6	No	No	Caucasian	Male	MBQ not interviewed		MBQ only	0.564997	0	2009-06-29	31.258
20090617	1978-03-24	10	Yes	No		Female	MBQ not interviewed		MBQ only	0.382451	0	2009-06-29	31.2663
20090618	1978-03-22	8	Yes	No	Caucasian	Male	MBQ not interviewed		MBQ only	0.655486	0	2009-06-29	31.2717
20090619	1978-03-21	4	No	Yes	Caucasian	Male	MBQ not interviewed		MBQ only	0.0210571	1	2009-06-29	31.2745
20090620	1978-03-20	6	No	No	African American	Female	MBQ not interviewed		MBQ only	0.729088	0	2009-06-29	31.2772
20090621	1978-03-19	12	No	No	Caucasian	Male	MBQ not interviewed		MBQ only	0.70647	0	2009-06-29	31.2799
20090622	1978-03-13	14	No	No	Caucasian	Male	MBQ not interviewed		MBQ only	0.457311	0	2009-06-29	31.2964
20090623	1978-03-12	6	No	No	Caucasian	Female	MBQ not interviewed		MBQ only	0.844483	0	2009-06-29	31.2991
20090624	1978-03-04	4	No	No	Caucasian	Female	MBQ not interviewed		MBQ only	0.830741	0	2009-06-29	31.321
20090625	1978-03-03	6	No	No		Male	MBQ not interviewed		MBQ only	0.295124	0	2009-06-29	31.3238
20090626	1978-03-03	6	No	No	Caucasian	Male	MBQ not interviewed		MBQ only	0.0044339	1	2009-06-29	31.3238
20090627	1978-03-02	14	No	No	Caucasian	Male	MBQ not interviewed		MBQ only	0.473082	0	2009-06-29	31.3265
20090628	1978-03-01	6	No	No	Caucasian	Male	MBQ not interviewed		MBQ only	0.544881	0	2009-06-29	31.3292
20090629	1978-02-28	6	Yes	No	Asian/Pacific Islander	Male	MBQ not interviewed		MBQ only	0.448846	0	2009-06-29	31.332
20090630	1978-02-24	6	No	No	Caucasian	Male	MBQ not interviewed		MBQ only	0.468045	0	2009-06-29	31.3429
20090631	1978-02-24	4	No	No	Caucasian	Male	MBQ not interviewed		MBQ only	0.325336	0	2009-06-29	31.3429
20090632	1978-02-21	6	No	No	Caucasian	Male	MBQ not interviewed		MBQ only	0.234893	0	2009-06-29	31.3511
20090633	1978-02-20	4	No	No		Male	MBQ not interviewed		MBQ only	0.65572	0	2009-06-29	31.3539
20090634	1978-02-14	8	No	No	Caucasian	Male	MBQ not interviewed		MBQ only	0.569684	0	2009-06-29	31.3703
20090635	1978-02-13	4	No	No	Caucasian	Male	MBQ not interviewed		MBQ only	0.412967	0	2009-06-29	31.373
20090636	1978-02-08	10	Yes	No	Caucasian	Male	MBQ not interviewed		MBQ only	0.797531	0	2009-06-29	31.3867
20090637	1978-02-06	6	No	No	African American	Female	MBQ not interviewed		MBQ only	0.49497	0	2009-06-29	31.3922
20090638	1978-02-05	16	No	No	Asian/Pacific Islander	Male	MBQ not interviewed		MBQ only	0.266952	0	2009-06-29	31.3949
20090639	1978-01-31	8	No	No	Caucasian	Male	MBQ not interviewed		MBQ only	0.541781	0	2009-06-29	31.4086
20090640	1978-01-31	8	No	No	Caucasian	Male	MBQ not interviewed		MBQ only	0.414747	0	2009-06-29	31.4086
20090641	1978-01-14	4	No	No	Caucasian	Male	MBQ not interviewed		MBQ only	0.71889	0	2009-06-29	31.4552
20090642	1978-01-06	8	No	No	Caucasian	Male	MBQ not interviewed		MBQ only	0.147338	1	2009-06-29	31.4771
20090643	1978-01-06	6	No	No	Caucasian	Male	MBQ not interviewed		MBQ only	0.0046465	1	2009-06-29	31.4771
20090644	1978-01-02	8	No	No	Caucasian	Male	MBQ not interviewed		MBQ only	0.501987	0	2009-06-29	31.488
20090645	1977-12-31	6	No	Yes	Caucasian	Male	MBQ not interviewed		MBQ only	0.18543	0	2009-06-29	31.4935
20090646	1977-12-30	8	No	No	Caucasian	Male	MBQ not interviewed		MBQ only	0.881952	0	2009-06-29	31.4962
20090647	1977-12-28	4	No	No	Caucasian	Male	MBQ not interviewed		MBQ only	0.459658	0	2009-06-29	31.5017
20090648	1977-12-28	8	Yes	No	Caucasian	Male	MBQ not interviewed		MBQ only	0.424148	0	2009-06-29	31.5017
20090649	1977-12-24	4	No	No	Caucasian	Male	MBQ not interviewed		MBQ only	0.713593	0	2009-06-29	31.5127
20090650	1977-12-21	10	No	No	Asian/Pacific Islander	Male	MBQ not interviewed		MBQ only	0.386714	0	2009-06-29	31.5209
20090651	1977-12-21	6	No	No	Caucasian	Male	MBQ not interviewed		MBQ only	0.451628	0	2009-06-29	31.5209
20090652	1977-12-20	6	No	No	Caucasian	Female	MBQ not interviewed		MBQ only	0.724558	0	2009-06-29	31.5236
20090653	1977-12-15	10	No	No	Hispanic	Male	MBQ not interviewed		MBQ only	0.731093	0	2009-06-29	31.5373
20090654	1977-12-15	4	No	No	Caucasian	Male	MBQ not interviewed		MBQ only	0.860926	0	2009-06-29	31.5373
20090655	1977-12-13	4	No	No	American Indian/Alaskan Native	Male	MBQ not interviewed		MBQ only	0.476637	0	2009-06-29	31.5428
20090656	1977-12-08	4	No	No	Caucasian	Male	MBQ not interviewed		MBQ only	0.17244	0	2009-06-29	31.5565
20090657	1977-12-07	6	No	No	Caucasian	Female	MBQ not interviewed		MBQ only	0.235506	0	2009-06-29	31.5592
20090658	1977-12-07	10	No	No	Caucasian	Male	MBQ not interviewed		MBQ only	0.20964	0	2009-06-29	31.5592
20090659	1977-12-06	6	No	No	Caucasian	Male	MBQ not interviewed		MBQ only	0.475094	0	2009-06-29	31.5619
20090660	1977-12-05	4	No	No	Caucasian	Female	MBQ not interviewed		MBQ only	0.236942	0	2009-06-29	31.5647
20090661	1977-12-02	10	No	No	Caucasian	Female	MBQ not interviewed		MBQ only	0.0182308	1	2009-06-29	31.5729
20090662	1977-11-30	8	No	No	Caucasian	Male	MBQ not interviewed		MBQ only	0.256393	0	2009-06-29	31.5784
20090663	1977-11-25	6	No	No	Hispanic	Male	MBQ not interviewed		MBQ only	0.706638	0	2009-06-29	31.5921
20090664	1977-11-25	10	No	No	Caucasian	Male	MBQ not interviewed		MBQ only	0.208514	0	2009-06-29	31.5921
20090665	1977-11-22	4	No	No	Caucasian	Male	MBQ not interviewed		MBQ only	0.465863	0	2009-06-29	31.6003
20090666	1977-11-20	10	No	No	Caucasian	Male	MBQ not interviewed		MBQ only	0.961605	0	2009-06-29	31.6057
20090667	1977-11-17	6	No	No	Hispanic	Male	MBQ not interviewed		MBQ only	0.47772	0	2009-06-29	31.614
20090668	1977-11-15	12	No	No	Caucasian	Male	MBQ not interviewed		MBQ only	0.545977	0	2009-06-29	31.6194
20090669	1977-11-15	8	No	No	Caucasian	Female	MBQ not interviewed		MBQ only	0.759935	0	2009-06-29	31.6194
20090670	1977-11-13	10	No	No	Caucasian	Male	MBQ not interviewed		MBQ only	0.761825	0	2009-06-29	31.6249
20090671	1977-11-11	6	No	No	Caucasian	Female	MBQ not interviewed		MBQ only	0.518366	0	2009-06-29	31.6304
20090672	1977-11-04	4	No	No	Caucasian	Female	MBQ not interviewed		MBQ only	0.631825	0	2009-06-29	31.6496
20090673	1977-11-01	12	No	No	Asian/Pacific Islander	Male	MBQ not interviewed		MBQ only	0.47648	0	2009-06-29	31.6578
20090674	1977-10-31	10	No	No	Hispanic	Female	MBQ not interviewed		MBQ only	0.912454	0	2009-06-29	31.6605
20090675	1977-10-31	4	No	No	Caucasian	Male	MBQ not interviewed		MBQ only	0.0246825	1	2009-06-29	31.6605
20090676	1977-10-27	6	No	No	Caucasian	Male	MBQ not interviewed		MBQ only	0.372136	0	2009-06-29	31.6715
20090677	1977-10-27	6	No	No	Hispanic	Male	MBQ not interviewed		MBQ only	0.768385	0	2009-06-29	31.6715
20090678	1977-10-25	6	No	No	Hispanic	Male	MBQ not interviewed		MBQ only	0.387119	0	2009-06-29	31.6769
20090679	1977-10-22	4	No	No	Hispanic	Male	MBQ not interviewed		MBQ only	0.523632	0	2009-06-29	31.6851
20090680	1977-10-21	6	No	Yes	Caucasian	Female	MBQ not interviewed		MBQ only	0.607102	0	2009-06-29	31.6879
20090681	1977-10-18	6	No	No	Caucasian	Male	MBQ not interviewed		MBQ only	0.580544	0	2009-06-29	31.6961
20090682	1977-10-17	8	No	No	Asian/Pacific Islander	Female	MBQ not interviewed		MBQ only	0.69596	0	2009-06-29	31.6988
20090683	1977-10-16	4	No	No	Caucasian	Female	MBQ not interviewed		MBQ only	0.390933	0	2009-06-29	31.7016
20090684	1977-10-14	10	No	No	Asian/Pacific Islander	Male	MBQ not interviewed		MBQ only	0.0935334	1	2009-06-29	31.707
20090685	1977-10-13	6	No	No	Caucasian	Male	MBQ not interviewed		MBQ only	0.899672	0	2009-06-29	31.7098
20090686	1977-10-05	10	No	No	Caucasian	Male	MBQ not interviewed		MBQ only	0.926196	0	2009-06-29	31.7317
20090687	1977-10-05	6	No	No	Caucasian	Female	MBQ not interviewed		MBQ only	0.309274	0	2009-06-29	31.7317
20090688	1977-10-04	6	No	No	Caucasian	Male	MBQ not interviewed		MBQ only	0.88322	0	2009-06-29	31.7344
20090689	1977-09-30	14	No	No	Caucasian	Male	MBQ not interviewed		MBQ only	0.141622	1	2009-06-29	31.7454
20090690	1977-09-30	6	No	Yes	Caucasian	Female	MBQ not interviewed		MBQ only	0.101274	1	2009-06-29	31.7454
20090691	1977-09-28	12	No	No	Caucasian	Male	MBQ not interviewed		MBQ only	0.824621	0	2009-06-29	31.7509
20090692	1977-09-28	8	No	No	Caucasian	Female	MBQ not interviewed		MBQ only	0.757525	0	2009-06-29	31.7509
20090693	1977-09-27	12	No	No	Caucasian	Male	MBQ not interviewed		MBQ only	0.0869326	1	2009-06-29	31.7536
20090694	1977-09-24	6	No	Yes	African American	Male	MBQ not interviewed		MBQ only	0.480138	0	2009-06-29	31.7618
20090695	1977-09-18	10	No	No	Hispanic	Male	MBQ not interviewed		MBQ only	0.121342	1	2009-06-29	31.7782
20090696	1977-09-14	10	No	No	Caucasian	Male	MBQ not interviewed		MBQ only	0.499891	0	2009-06-29	31.7892
20090697	1977-09-14	6	Yes	No	Caucasian	Male	MBQ not interviewed		MBQ only	0.169223	0	2009-06-29	31.7892
20090698	1977-09-13	6	No	No	Caucasian	Female	MBQ not interviewed		MBQ only	0.317302	0	2009-06-29	31.7919
20090699	1977-09-12	6	No	No	Caucasian	Female	MBQ not interviewed		MBQ only	0.0619733	1	2009-06-29	31.7947
20090700	1977-09-10	4	No	No	Asian/Pacific Islander	Male	MBQ not interviewed		MBQ only	0.193277	0	2009-06-29	31.8001
20090701	1977-09-05	4	No	No	Caucasian	Male	MBQ not interviewed		MBQ only	0.0978732	1	2009-06-29	31.8138
20090702	1977-09-05	4	No	No	Caucasian	Female	MBQ not interviewed		MBQ only	0.203482	0	2009-06-29	31.8138
20090703	1977-09-02	6	No	Yes	Caucasian	Male	MBQ not interviewed		MBQ only	0.364851	0	2009-06-29	31.822
20090704	1977-08-25	4	Yes	No	Caucasian	Male	MBQ not interviewed		MBQ only	0.833969	0	2009-06-29	31.8439
20090705	1977-08-24	6	No	No	Hispanic	Female	MBQ not interviewed		MBQ only	0.960412	0	2009-06-29	31.8467
20090706	1977-08-19	4	No	No	Caucasian	Male	MBQ not interviewed		MBQ only	0.314636	0	2009-06-29	31.8604
20090707	1977-08-17	4	No	No		Male	MBQ not interviewed		MBQ only	0.895538	0	2009-06-29	31.8658
20090708	1977-08-17	4	No	No	Caucasian	Male	MBQ not interviewed		MBQ only	0.371742	0	2009-06-29	31.8658
20090709	1977-08-15	4	No	No	Caucasian	Male	MBQ not interviewed		MBQ only	0.102889	1	2009-06-29	31.8713
20090710	1977-08-14	10	No	No	Caucasian	Male	MBQ not interviewed		MBQ only	0.42462	0	2009-06-29	31.8741
20090711	1977-08-02	8	No	No	African American	Male	MBQ not interviewed		MBQ only	0.912952	0	2009-06-29	31.9069
20090712	1977-07-26	6	Yes	No	Caucasian	Male	MBQ not interviewed		MBQ only	0.0728351	1	2009-06-29	31.9261
20090713	1977-07-22	4	No	No	Asian/Pacific Islander	Female	MBQ not interviewed		MBQ only	0.154596	0	2009-06-29	31.937
20090714	1977-07-20	6	No	Yes	Caucasian	Male	MBQ not interviewed		MBQ only	0.230844	0	2009-06-29	31.9425
20090715	1977-07-20	10	No	No	Caucasian	Male	MBQ not interviewed		MBQ only	0.173832	0	2009-06-29	31.9425
20090716	1977-07-18	8	No	No	Caucasian	Female	MBQ not interviewed		MBQ only	0.0002514	1	2009-06-29	31.948
20090717	1977-07-15	6	Yes	No	African American	Male	MBQ not interviewed		MBQ only	0.71269	0	2009-06-29	31.9562
20090718	1977-07-15	8	No	No	Caucasian	Female	MBQ not interviewed		MBQ only	0.755909	0	2009-06-29	31.9562
20090719	1977-07-14	10	No	No	Caucasian	Male	MBQ not interviewed		MBQ only	0.546292	0	2009-06-29	31.9589
20090720	1977-07-07	4	No	No	Hispanic	Male	MBQ not interviewed		MBQ only	0.31837	0	2009-06-29	31.9781
20090721	1977-07-06	10	No	No	Caucasian	Female	MBQ not interviewed		MBQ only	0.11171	1	2009-06-29	31.9808
20090722	1977-07-05	6	Yes	No	Caucasian	Male	MBQ not interviewed		MBQ only	0.859659	0	2009-06-29	31.9836
20090723	1977-07-02	12	No	No		Male	MBQ not interviewed		MBQ only	0.0577855	1	2009-06-29	31.9918
20090724	1977-07-01	6	No	No	Caucasian	Female	Interviewee	Interviewee not selected	MBQ Rejected at Interview	0.0619926	1	2009-06-29	31.9945
20090725	1977-07-01	8	No	No	Caucasian	Male	MBQ not interviewed		MBQ only	0.637061	0	2009-06-29	31.9945
20090726	1977-07-01	6	No	No	Caucasian	Female	MBQ not interviewed		MBQ only	0.363578	0	2009-06-29	31.9945
20090727	1977-06-29	14	No	No	Caucasian	Male	MBQ not interviewed		MBQ only	0.0838755	1	2009-06-29	32
20090728	1977-06-27	4	No	No	Caucasian	Male	MBQ not interviewed		MBQ only	0.480129	0	2009-06-29	32.0055
20090729	1977-06-26	20	No	No	Caucasian	Male	MBQ not interviewed		MBQ only	0.914061	0	2009-06-29	32.0082
20090730	1977-06-22	4	No	No	Caucasian	Male	MBQ not interviewed		MBQ only	0.264454	0	2009-06-29	32.0192
20090731	1977-06-20	6	Yes	No	Caucasian	Male	MBQ not interviewed		MBQ only	0.640239	0	2009-06-29	32.0246
20090732	1977-06-17	6	No	No	African American	Female	MBQ not interviewed		MBQ only	0.0482986	1	2009-06-29	32.0329
20090733	1977-06-15	6	No	No	Caucasian	Male	MBQ not interviewed		MBQ only	0.0886218	1	2009-06-29	32.0383
20090734	1977-06-15	6	No	No	Caucasian	Male	MBQ not interviewed		MBQ only	0.778392	0	2009-06-29	32.0383
20090735	1977-06-08	4	No	No	Caucasian	Male	MBQ not interviewed		MBQ only	0.749015	0	2009-06-29	32.0575
20090736	1977-06-06	8	Yes	No	Hispanic	Male	MBQ not interviewed		MBQ only	0.782765	0	2009-06-29	32.063
20090737	1977-06-04	6	No	Yes	Caucasian	Male	MBQ not interviewed		MBQ only	0.811195	0	2009-06-29	32.0684
20090738	1977-06-04	6	No	No	Caucasian	Female	MBQ not interviewed		MBQ only	0.0413488	1	2009-06-29	32.0684
20090739	1977-06-02	10	No	No	Caucasian	Female	MBQ not interviewed		MBQ only	0.64588	0	2009-06-29	32.0739
20090740	1977-05-31	14	No	No	African American	Male	MBQ not interviewed		MBQ only	0.824364	0	2009-06-29	32.0794
20090741	1977-05-28	4	No	No		Male	MBQ not interviewed		MBQ only	0.833022	0	2009-06-29	32.0876
20090742	1977-05-22	6	Yes	No	Caucasian	Female	MBQ not interviewed		MBQ only	0.95725	0	2009-06-29	32.104
20090743	1977-05-20	6	No	No	Caucasian	Male	MBQ not interviewed		MBQ only	0.69205	0	2009-06-29	32.1095
20090744	1977-05-19	6	No	No	American Indian/Alaskan Native	Male	MBQ not interviewed		MBQ only	0.334119	0	2009-06-29	32.1123
20090745	1977-05-19	6	No	No	Caucasian	Male	MBQ not interviewed		MBQ only	0.953244	0	2009-06-29	32.1123
20090746	1977-05-18	6	No	No	Caucasian	Male	MBQ not interviewed		MBQ only	0.309988	0	2009-06-29	32.115
20090747	1977-05-13	10	No	No	Caucasian	Male	MBQ not interviewed		MBQ only	0.253021	0	2009-06-29	32.1287
20090748	1977-05-10	6	Yes	No	Caucasian	Female	MBQ not interviewed		MBQ only	0.38351	0	2009-06-29	32.1369
20090749	1977-05-10	8	No	No	Caucasian	Male	MBQ not interviewed		MBQ only	0.264485	0	2009-06-29	32.1369
20090750	1977-05-10	10	Yes	No	Caucasian	Female	MBQ not interviewed		MBQ only	0.797616	0	2009-06-29	32.1369
20090751	1977-04-30	6	Yes	No	Caucasian	Male	MBQ not interviewed		MBQ only	0.0447166	1	2009-06-29	32.1643
20090752	1977-04-26	6	No	No	Caucasian	Male	MBQ not interviewed		MBQ only	0.561186	0	2009-06-29	32.1752
20090753	1977-04-24	6	No	No	Caucasian	Male	MBQ not interviewed		MBQ only	0.19471	0	2009-06-29	32.1807
20090754	1977-04-19	12	No	No	Caucasian	Male	MBQ not interviewed		MBQ only	0.936542	0	2009-06-29	32.1944
20090755	1977-04-19	6	No	No	Hispanic	Male	MBQ not interviewed		MBQ only	0.986243	0	2009-06-29	32.1944
20090756	1977-04-14	4	No	Yes	Caucasian	Male	MBQ not interviewed		MBQ only	0.880117	0	2009-06-29	32.2081
20090757	1977-04-13	6	No	No	Caucasian	Male	MBQ not interviewed		MBQ only	0.765607	0	2009-06-29	32.2108
20090758	1977-04-12	6	No	No	Hispanic	Female	MBQ not interviewed		MBQ only	0.230432	0	2009-06-29	32.2136
20090759	1977-04-11	8	No	No	Caucasian	Male	MBQ not interviewed		MBQ only	0.974044	0	2009-06-29	32.2163
20090760	1977-04-08	8	No	No	Caucasian	Female	MBQ not interviewed		MBQ only	0.160251	0	2009-06-29	32.2245
20090761	1977-04-04	10	No	No	Caucasian	Female	MBQ not interviewed		MBQ only	0.643214	0	2009-06-29	32.2355
20090762	1977-04-03	6	No	No	Caucasian	Male	MBQ not interviewed		MBQ only	0.79765	0	2009-06-29	32.2382
20090763	1977-03-31	8	No	No		Male	MBQ not interviewed		MBQ only	0.983438	0	2009-06-29	32.2464
20090764	1977-03-29	14	No	No	Caucasian	Male	MBQ not interviewed		MBQ only	0.544658	0	2009-06-29	32.2519
20090765	1977-03-27	6	No	Yes	Caucasian	Male	MBQ not interviewed		MBQ only	0.256315	0	2009-06-29	32.2574
20090766	1977-03-23	10	No	No	Caucasian	Female	MBQ not interviewed		MBQ only	0.805875	0	2009-06-29	32.2683
20090767	1977-03-22	4	No	No	Hispanic	Male	MBQ not interviewed		MBQ only	0.94907	0	2009-06-29	32.271
20090768	1977-03-22	6	No	No	Hispanic	Male	MBQ not interviewed		MBQ only	0.151099	1	2009-06-29	32.271
20090769	1977-03-18	4	No	No	Caucasian	Male	MBQ not interviewed		MBQ only	0.376759	0	2009-06-29	32.282
20090770	1977-03-17	6	Yes	No	Caucasian	Male	MBQ not interviewed		MBQ only	0.183497	0	2009-06-29	32.2847
20090771	1977-03-16	6	No	Yes	Caucasian	Female	MBQ not interviewed		MBQ only	0.523365	0	2009-06-29	32.2875
20090772	1977-03-11	6	No	No	Caucasian	Male	MBQ not interviewed		MBQ only	0.215767	0	2009-06-29	32.3012
20090773	1977-03-07	6	No	No	Caucasian	Male	MBQ not interviewed		MBQ only	0.873164	0	2009-06-29	32.3121
20090774	1977-02-28	8	No	No	Caucasian	Male	MBQ not interviewed		MBQ only	0.280445	0	2009-06-29	32.3313
20090775	1977-02-24	8	No	No	Caucasian	Male	MBQ not interviewed		MBQ only	0.238885	0	2009-06-29	32.3422
20090776	1977-02-21	6	No	No	Caucasian	Male	MBQ not interviewed		MBQ only	0.897389	0	2009-06-29	32.3504
20090777	1977-02-19	6	Yes	No	Caucasian	Male	MBQ not interviewed		MBQ only	0.292776	0	2009-06-29	32.3559
20090778	1977-02-11	4	Yes	No	Caucasian	Male	MBQ not interviewed		MBQ only	0.133127	1	2009-06-29	32.3778
20090779	1977-02-10	8	No	Yes	Caucasian	Male	MBQ not interviewed		MBQ only	0.596982	0	2009-06-29	32.3806
20090780	1977-01-27	8	No	No	Caucasian	Female	MBQ not interviewed		MBQ only	0.953718	0	2009-06-29	32.4189
20090781	1977-01-19	6	No	No	Caucasian	Female	MBQ not interviewed		MBQ only	0.266164	0	2009-06-29	32.4408
20090782	1977-01-16	4	No	No	Caucasian	Female	MBQ not interviewed		MBQ only	0.610773	0	2009-06-29	32.449
20090783	1977-01-16	16	No	No	Caucasian	Male	MBQ not interviewed		MBQ only	0.602238	0	2009-06-29	32.449
20090784	1977-01-15	12	No	No	Caucasian	Male	MBQ not interviewed		MBQ only	0.563403	0	2009-06-29	32.4517
20090785	1977-01-12	6	Yes	No	Caucasian	Male	MBQ not interviewed		MBQ only	0.313922	0	2009-06-29	32.46
20090786	1977-01-10	10	No	No	Caucasian	Male	MBQ not interviewed		MBQ only	0.956411	0	2009-06-29	32.4654
20090787	1977-01-04	4	No	No	Caucasian	Male	MBQ not interviewed		MBQ only	0.434457	0	2009-06-29	32.4819
20090788	1976-12-27	4	No	No	Caucasian	Male	MBQ not interviewed		MBQ only	0.0318886	1	2009-06-29	32.5038
20090789	1976-12-24	8	No	No	Caucasian	Male	MBQ not interviewed		MBQ only	0.631815	0	2009-06-29	32.512
20090790	1976-12-22	4	Yes	No	Caucasian	Female	MBQ not interviewed		MBQ only	0.837832	0	2009-06-29	32.5175
20090791	1976-12-19	4	No	No	Caucasian	Female	MBQ not interviewed		MBQ only	0.435788	0	2009-06-29	32.5257
20090792	1976-12-17	4	No	No	Caucasian	Male	MBQ not interviewed		MBQ only	0.330157	0	2009-06-29	32.5311
20090793	1976-12-16	10	Yes	No	Caucasian	Female	MBQ not interviewed		MBQ only	0.846154	0	2009-06-29	32.5339
20090794	1976-12-10	10	Yes	No	Hispanic	Female	MBQ not interviewed		MBQ only	0.564565	0	2009-06-29	32.5503
20090795	1976-12-02	8	No	No	Caucasian	Female	MBQ not interviewed		MBQ only	0.389133	0	2009-06-29	32.5722
20090796	1976-12-01	10	No	No	Asian/Pacific Islander	Male	MBQ not interviewed		MBQ only	0.600308	0	2009-06-29	32.5749
20090797	1976-11-29	10	No	No	Caucasian	Female	MBQ not interviewed		MBQ only	0.448302	0	2009-06-29	32.5804
20090798	1976-11-26	6	No	No	Caucasian	Male	MBQ not interviewed		MBQ only	0.318147	0	2009-06-29	32.5886
20090799	1976-11-15	6	No	Yes	Caucasian	Male	MBQ not interviewed		MBQ only	0.856761	0	2009-06-29	32.6188
20090800	1976-11-15	8	No	No	Hispanic	Female	MBQ not interviewed		MBQ only	0.470556	0	2009-06-29	32.6188
20090801	1976-11-13	10	No	No	Caucasian	Male	Interviewee	Interviewee not selected	MBQ Rejected at Interview	0.86363	1	2009-06-29	32.6242
20090802	1976-11-11	4	No	No	Caucasian	Male	MBQ not interviewed		MBQ only	0.686687	0	2009-06-29	32.6297
20090803	1976-11-08	4	No	No	Caucasian	Male	MBQ not interviewed		MBQ only	0.979388	0	2009-06-29	32.6379
20090804	1976-11-06	10	No	No	Caucasian	Male	MBQ not interviewed		MBQ only	0.280927	0	2009-06-29	32.6434
20090805	1976-11-03	6	No	No	African American	Male	MBQ not interviewed		MBQ only	0.868667	0	2009-06-29	32.6516
20090806	1976-10-30	0	No	No	Caucasian	Male	MBQ not interviewed		MBQ only	0.35137	0	2009-06-29	32.6626
20090807	1976-10-27	8	No	No	Hispanic	Male	MBQ not interviewed		MBQ only	0.951762	0	2009-06-29	32.6708
20090808	1976-10-26	6	No	No	Caucasian	Male	MBQ not interviewed		MBQ only	0.782132	0	2009-06-29	32.6735
20090809	1976-10-21	10	No	No	Asian/Pacific Islander	Male	MBQ not interviewed		MBQ only	0.838226	0	2009-06-29	32.6872
20090810	1976-10-21	6	No	No	Caucasian	Male	MBQ not interviewed		MBQ only	0.567376	0	2009-06-29	32.6872
20090811	1976-10-15	14	No	No	Asian/Pacific Islander	Male	MBQ not interviewed		MBQ only	0.475098	0	2009-06-29	32.7036
20090812	1976-10-13	6	No	Yes	Caucasian	Male	MBQ not interviewed		MBQ only	0.900823	0	2009-06-29	32.7091
20090813	1976-10-12	6	No	No		Male	MBQ not interviewed		MBQ only	0.645855	0	2009-06-29	32.7118
20090814	1976-10-09	4	No	Yes	Caucasian	Male	MBQ not interviewed		MBQ only	0.378415	0	2009-06-29	32.7201
20090815	1976-10-05	6	Yes	No	African American	Male	MBQ not interviewed		MBQ only	0.903711	0	2009-06-29	32.731
20090816	1976-09-29	14	No	No	Caucasian	Male	MBQ not interviewed		MBQ only	0.659353	0	2009-06-29	32.7474
20090817	1976-09-29	6	No	No	Caucasian	Male	MBQ not interviewed		MBQ only	0.754321	0	2009-06-29	32.7474
20090818	1976-09-27	6	No	No	American Indian/Alaskan Native	Male	MBQ not interviewed		MBQ only	0.0370295	1	2009-06-29	32.7529
20090819	1976-09-26	4	No	Yes	Caucasian	Male	MBQ not interviewed		MBQ only	0.830099	0	2009-06-29	32.7556
20090820	1976-09-24	10	No	No	Caucasian	Male	MBQ not interviewed		MBQ only	0.415599	0	2009-06-29	32.7611
20090821	1976-09-21	8	No	No	Caucasian	Male	MBQ not interviewed		MBQ only	0.485954	0	2009-06-29	32.7693
20090822	1976-09-21	6	No	No	Caucasian	Male	MBQ not interviewed		MBQ only	0.31153	0	2009-06-29	32.7693
20090823	1976-09-21	6	Yes	No	Caucasian	Female	MBQ not interviewed		MBQ only	0.856363	0	2009-06-29	32.7693
20090824	1976-09-18	20	No	No	Caucasian	Male	MBQ not interviewed		MBQ only	0.320456	0	2009-06-29	32.7775
20090825	1976-09-17	6	Yes	No	Caucasian	Male	MBQ not interviewed		MBQ only	0.453089	0	2009-06-29	32.7803
20090826	1976-09-13	6	No	No	Caucasian	Female	MBQ not interviewed		MBQ only	0.931809	0	2009-06-29	32.7912
20090827	1976-09-13	10	Yes	No	Hispanic	Female	MBQ not interviewed		MBQ only	0.912938	0	2009-06-29	32.7912
20090828	1976-09-07	10	No	No	Caucasian	Female	MBQ not interviewed		MBQ only	0.786378	0	2009-06-29	32.8077
20090829	1976-09-07	6	No	No	Caucasian	Male	MBQ not interviewed		MBQ only	0.666939	0	2009-06-29	32.8077
20090830	1976-09-03	6	Yes	No	Caucasian	Female	MBQ not interviewed		MBQ only	0.110136	1	2009-06-29	32.8186
20090831	1976-09-03	6	No	No	African American	Female	MBQ not interviewed		MBQ only	0.277282	0	2009-06-29	32.8186
20090832	1976-08-28	4	No	No	Asian/Pacific Islander	Male	MBQ not interviewed		MBQ only	0.210875	0	2009-06-29	32.835
20090833	1976-08-26	6	No	No	Caucasian	Male	MBQ not interviewed		MBQ only	0.718384	0	2009-06-29	32.8405
20090834	1976-08-26	6	No	No	Caucasian	Male	MBQ not interviewed		MBQ only	0.421812	0	2009-06-29	32.8405
20090835	1976-08-24	4	No	No	Caucasian	Male	MBQ not interviewed		MBQ only	0.673659	0	2009-06-29	32.846
20090836	1976-08-20	4	No	No	African American	Male	MBQ not interviewed		MBQ only	0.930662	0	2009-06-29	32.8569
20090837	1976-08-16	6	Yes	No	Caucasian	Male	MBQ not interviewed		MBQ only	0.161488	0	2009-06-29	32.8679
20090838	1976-08-13	10	No	No	Caucasian	Male	MBQ not interviewed		MBQ only	0.459831	0	2009-06-29	32.8761
20090839	1976-08-11	4	No	No	Caucasian	Male	MBQ not interviewed		MBQ only	0.423189	0	2009-06-29	32.8816
20090840	1976-08-10	4	Yes	No	Hispanic	Male	MBQ not interviewed		MBQ only	0.1091	1	2009-06-29	32.8843
20090841	1976-08-09	10	No	No	Caucasian	Male	MBQ not interviewed		MBQ only	0.611611	0	2009-06-29	32.8871
20090842	1976-08-08	4	No	No	Caucasian	Female	MBQ not interviewed		MBQ only	0.41697	0	2009-06-29	32.8898
20090843	1976-08-08	10	No	No	Caucasian	Male	MBQ not interviewed		MBQ only	0.376705	0	2009-06-29	32.8898
20090844	1976-08-01	10	No	No	Hispanic	Female	MBQ not interviewed		MBQ only	0.940453	0	2009-06-29	32.909
20090845	1976-07-31	12	No	No	Caucasian	Male	MBQ not interviewed		MBQ only	0.510593	0	2009-06-29	32.9117
20090846	1976-07-27	6	No	No	American Indian/Alaskan Native	Male	MBQ not interviewed		MBQ only	0.861018	0	2009-06-29	32.9227
20090847	1976-07-26	4	No	Yes	Caucasian	Male	MBQ not interviewed		MBQ only	0.790602	0	2009-06-29	32.9254
20090848	1976-07-19	6	No	No	Caucasian	Male	MBQ not interviewed		MBQ only	0.781436	0	2009-06-29	32.9446
20090849	1976-07-18	6	No	No	Caucasian	Female	MBQ not interviewed		MBQ only	0.752286	0	2009-06-29	32.9473
20090850	1976-07-14	6	No	No	Caucasian	Female	MBQ not interviewed		MBQ only	0.262475	0	2009-06-29	32.9582
20090851	1976-07-12	8	No	No	Hispanic	Female	MBQ not interviewed		MBQ only	0.998098	0	2009-06-29	32.9637
20090852	1976-07-08	4	Yes	No	African American	Female	MBQ not interviewed		MBQ only	0.244485	0	2009-06-29	32.9747
20090853	1976-07-03	4	No	No	Caucasian	Male	MBQ not interviewed		MBQ only	0.912849	0	2009-06-29	32.9884
20090854	1976-07-02	8	No	No	Caucasian	Male	MBQ not interviewed		MBQ only	0.662836	0	2009-06-29	32.9911
20090855	1976-06-30	4	No	No	Hispanic	Male	MBQ not interviewed		MBQ only	0.539539	0	2009-06-29	32.9966
20090856	1976-06-28	6	No	No		Female	MBQ not interviewed		MBQ only	0.715187	0	2009-06-29	33.0021
20090857	1976-06-25	12	Yes	No	Caucasian	Female	MBQ not interviewed		MBQ only	0.891797	0	2009-06-29	33.0103
20090858	1976-06-25	4	No	Yes	Caucasian	Male	MBQ not interviewed		MBQ only	0.279318	0	2009-06-29	33.0103
20090859	1976-06-21	4	No	No	Caucasian	Male	MBQ not interviewed		MBQ only	0.998633	0	2009-06-29	33.0212
20090860	1976-06-21	6	Yes	No	Caucasian	Male	MBQ not interviewed		MBQ only	0.683071	0	2009-06-29	33.0212
20090861	1976-06-18	4	No	No	Caucasian	Male	MBQ not interviewed		MBQ only	0.923343	0	2009-06-29	33.0294
20090862	1976-06-14	6	No	No	Caucasian	Male	MBQ not interviewed		MBQ only	0.836234	0	2009-06-29	33.0404
20090863	1976-06-11	10	No	No	Caucasian	Male	MBQ not interviewed		MBQ only	0.63221	0	2009-06-29	33.0486
20090864	1976-06-10	6	No	No	Hispanic	Female	MBQ not interviewed		MBQ only	0.368319	0	2009-06-29	33.0513
20090865	1976-06-10	10	No	No	Hispanic	Female	MBQ not interviewed		MBQ only	0.143742	1	2009-06-29	33.0513
20090866	1976-06-07	6	No	No	Caucasian	Male	MBQ not interviewed		MBQ only	0.341439	0	2009-06-29	33.0595
20090867	1976-06-02	10	No	No	Caucasian	Male	MBQ not interviewed		MBQ only	0.726704	0	2009-06-29	33.0732
20090868	1976-06-01	4	No	No	Caucasian	Male	MBQ not interviewed		MBQ only	0.0798565	1	2009-06-29	33.076
20090869	1976-05-27	6	No	No	Caucasian	Female	MBQ not interviewed		MBQ only	0.0015764	1	2009-06-29	33.0897
20090870	1976-05-11	6	Yes	No	Caucasian	Male	MBQ not interviewed		MBQ only	0.0714199	1	2009-06-29	33.1335
20090871	1976-05-07	6	No	No	Hispanic	Male	MBQ not interviewed		MBQ only	0.844348	0	2009-06-29	33.1444
20090872	1976-05-05	4	No	No	Caucasian	Female	MBQ not interviewed		MBQ only	0.880307	0	2009-06-29	33.1499
20090873	1976-05-05	4	Yes	No	Caucasian	Female	MBQ not interviewed		MBQ only	0.275984	0	2009-06-29	33.1499
20090874	1976-04-30	4	No	Yes	African American	Male	MBQ not interviewed		MBQ only	0.156135	0	2009-06-29	33.1636
20090875	1976-04-22	6	Yes	No	Caucasian	Male	MBQ not interviewed		MBQ only	0.532814	0	2009-06-29	33.1855
20090876	1976-04-16	4	No	No	Hispanic	Male	MBQ not interviewed		MBQ only	0.461723	0	2009-06-29	33.2019
20090877	1976-04-14	6	No	No	Caucasian	Male	MBQ not interviewed		MBQ only	0.458764	0	2009-06-29	33.2074
20090878	1976-04-11	10	No	Yes	Caucasian	Male	MBQ not interviewed		MBQ only	0.0977857	1	2009-06-29	33.2156
20090879	1976-04-09	14	No	No	Hispanic	Female	Interviewee	Selectee	Selected	0.387971	1	2009-06-29	33.2211
20090880	1976-04-07	6	No	No	Asian/Pacific Islander	Male	MBQ not interviewed		MBQ only	0.0991463	1	2009-06-29	33.2266
20090881	1976-04-01	10	No	No	Caucasian	Male	MBQ not interviewed		MBQ only	0.994931	0	2009-06-29	33.243
20090882	1976-03-27	14	No	No	Caucasian	Male	MBQ not interviewed		MBQ only	0.329294	0	2009-06-29	33.2567
20090883	1976-03-22	10	No	No	Caucasian	Female	MBQ not interviewed		MBQ only	0.0183883	1	2009-06-29	33.2704
20090884	1976-03-20	6	No	No	Caucasian	Male	MBQ not interviewed		MBQ only	0.876454	0	2009-06-29	33.2758
20090885	1976-03-19	8	No	Yes	Caucasian	Male	MBQ not interviewed		MBQ only	0.858995	0	2009-06-29	33.2786
20090886	1976-03-19	6	No	No	American Indian/Alaskan Native	Female	MBQ not interviewed		MBQ only	0.460169	0	2009-06-29	33.2786
20090887	1976-03-14	14	No	No	Caucasian	Male	MBQ not interviewed		MBQ only	0.635978	0	2009-06-29	33.2923
20090888	1976-03-11	4	No	Yes	Caucasian	Male	MBQ not interviewed		MBQ only	0.541187	0	2009-06-29	33.3005
20090889	1976-03-10	4	No	No	Caucasian	Male	MBQ not interviewed		MBQ only	0.659231	0	2009-06-29	33.3032
20090890	1976-03-08	4	No	No	Caucasian	Male	MBQ not interviewed		MBQ only	0.768235	0	2009-06-29	33.3087
20090891	1976-03-07	6	No	No	Caucasian	Male	MBQ not interviewed		MBQ only	0.790578	0	2009-06-29	33.3114
20090892	1976-03-06	8	No	No	Asian/Pacific Islander	Male	MBQ not interviewed		MBQ only	0.100807	1	2009-06-29	33.3142
20090893	1976-03-05	4	No	No	Caucasian	Male	MBQ not interviewed		MBQ only	0.999444	0	2009-06-29	33.3169
20090894	1976-03-04	4	No	No	Caucasian	Female	MBQ not interviewed		MBQ only	0.202559	0	2009-06-29	33.3196
20090895	1976-03-04	6	No	No	Caucasian	Female	MBQ not interviewed		MBQ only	0.404892	0	2009-06-29	33.3196
20090896	1976-03-03	10	No	No	Caucasian	Male	MBQ not interviewed		MBQ only	0.711504	0	2009-06-29	33.3224
20090897	1976-03-01	8	No	No	African American	Female	MBQ not interviewed		MBQ only	0.629136	0	2009-06-29	33.3279
20090898	1976-02-29	10	Yes	No	Asian/Pacific Islander	Male	MBQ not interviewed		MBQ only	0.33546	0	2009-06-29	33.3306
20090899	1976-02-28	4	No	No	Caucasian	Male	MBQ not interviewed		MBQ only	0.880453	0	2009-06-29	33.3333
20090900	1976-02-26	14	No	No	Caucasian	Male	MBQ not interviewed		MBQ only	0.75329	0	2009-06-29	33.3388
20090901	1976-02-23	6	No	No	Caucasian	Male	MBQ not interviewed		MBQ only	0.713522	0	2009-06-29	33.347
20090902	1976-02-23	10	No	Yes	Caucasian	Male	MBQ not interviewed		MBQ only	0.118742	1	2009-06-29	33.347
20090903	1976-02-21	6	No	No	Caucasian	Male	MBQ not interviewed		MBQ only	0.870566	0	2009-06-29	33.3525
20090904	1976-02-19	10	No	No	Caucasian	Male	MBQ not interviewed		MBQ only	0.571487	0	2009-06-29	33.358
20090905	1976-02-18	4	No	No	Caucasian	Male	MBQ not interviewed		MBQ only	0.778741	0	2009-06-29	33.3607
20090906	1976-02-16	4	No	No	Caucasian	Male	MBQ not interviewed		MBQ only	0.761274	0	2009-06-29	33.3662
20090907	1976-02-15	4	No	No	Caucasian	Female	MBQ not interviewed		MBQ only	0.956403	0	2009-06-29	33.3689
20090908	1976-02-11	6	No	No	Caucasian	Female	MBQ not interviewed		MBQ only	0.449512	0	2009-06-29	33.3799
20090909	1976-02-09	6	No	Yes	Asian/Pacific Islander	Male	MBQ not interviewed		MBQ only	0.242135	0	2009-06-29	33.3854
20090910	1976-02-08	4	No	No	Hispanic	Male	MBQ not interviewed		MBQ only	0.0287379	1	2009-06-29	33.3881
20090911	1976-02-08	4	No	No	Caucasian	Male	MBQ not interviewed		MBQ only	0.994253	0	2009-06-29	33.3881
20090912	1976-01-28	8	No	No	Caucasian	Male	MBQ not interviewed		MBQ only	0.293096	0	2009-06-29	33.4182
20090913	1976-01-27	4	No	No	Caucasian	Male	MBQ not interviewed		MBQ only	0.404099	0	2009-06-29	33.4209
20090914	1976-01-22	6	No	No	Caucasian	Female	MBQ not interviewed		MBQ only	0.881905	0	2009-06-29	33.4346
20090915	1976-01-21	10	No	No	Caucasian	Male	MBQ not interviewed		MBQ only	0.122787	1	2009-06-29	33.4374
20090916	1976-01-20	12	No	No	Caucasian	Male	MBQ not interviewed		MBQ only	0.357193	0	2009-06-29	33.4401
20090917	1976-01-15	8	Yes	No	Caucasian	Female	MBQ not interviewed		MBQ only	0.393583	0	2009-06-29	33.4538
20090918	1976-01-09	10	No	No	Caucasian	Male	MBQ not interviewed		MBQ only	0.628001	0	2009-06-29	33.4702
20090919	1976-01-08	4	No	No	Caucasian	Male	MBQ not interviewed		MBQ only	0.607966	0	2009-06-29	33.473
20090920	1976-01-05	4	No	No	Caucasian	Female	MBQ not interviewed		MBQ only	0.191498	0	2009-06-29	33.4812
20090921	1976-01-05	6	No	No	Caucasian	Male	MBQ not interviewed		MBQ only	0.970487	0	2009-06-29	33.4812
20090922	1975-12-31	6	No	No		Male	MBQ not interviewed		MBQ only	0.375283	0	2009-06-29	33.4949
20090923	1975-12-30	6	No	Yes	Hispanic	Male	MBQ not interviewed		MBQ only	0.556239	0	2009-06-29	33.4976
20090924	1975-12-28	14	No	No	Caucasian	Male	MBQ not interviewed		MBQ only	0.82484	0	2009-06-29	33.5031
20090925	1975-12-28	6	No	Yes	African American	Male	Interviewee	Interviewee not selected	MBQ Rejected at Interview	0.715982	1	2009-06-29	33.5031
20090926	1975-12-25	8	Yes	No	Caucasian	Male	MBQ not interviewed		MBQ only	0.256715	0	2009-06-29	33.5113
20090927	1975-12-22	6	No	No	Caucasian	Male	MBQ not interviewed		MBQ only	0.108516	1	2009-06-29	33.5195
20090928	1975-12-17	10	No	No	Caucasian	Male	MBQ not interviewed		MBQ only	0.834754	0	2009-06-29	33.5332
20090929	1975-12-15	12	No	No	Caucasian	Male	MBQ not interviewed		MBQ only	0.156799	0	2009-06-29	33.5387
20090930	1975-12-13	6	No	No	Caucasian	Female	MBQ not interviewed		MBQ only	0.470054	0	2009-06-29	33.5441
20090931	1975-12-09	6	No	No	Caucasian	Male	MBQ not interviewed		MBQ only	0.453251	0	2009-06-29	33.5551
20090932	1975-12-08	4	No	No	Caucasian	Male	MBQ not interviewed		MBQ only	0.259414	0	2009-06-29	33.5578
20090933	1975-12-02	6	No	No	Caucasian	Female	MBQ not interviewed		MBQ only	0.198191	0	2009-06-29	33.5743
20090934	1975-11-28	8	No	No	Hispanic	Male	MBQ not interviewed		MBQ only	0.822525	0	2009-06-29	33.5852
20090935	1975-11-28	10	Yes	No	Asian/Pacific Islander	Female	MBQ not interviewed		MBQ only	0.967771	0	2009-06-29	33.5852
20090936	1975-11-22	4	No	No	Caucasian	Male	MBQ not interviewed		MBQ only	0.601614	0	2009-06-29	33.6016
20090937	1975-11-20	8	No	Yes	Caucasian	Female	MBQ not interviewed		MBQ only	0.23679	0	2009-06-29	33.6071
20090938	1975-11-20	8	No	No	Caucasian	Male	MBQ not interviewed		MBQ only	0.607024	0	2009-06-29	33.6071
20090939	1975-11-20	6	No	No	Hispanic	Male	MBQ not interviewed		MBQ only	0.565244	0	2009-06-29	33.6071
20090940	1975-11-19	10	No	No	Caucasian	Female	MBQ not interviewed		MBQ only	0.37284	0	2009-06-29	33.6099
20090941	1975-11-17	4	No	Yes	Caucasian	Male	MBQ not interviewed		MBQ only	0.240832	0	2009-06-29	33.6153
20090942	1975-11-16	4	No	Yes	Caucasian	Male	MBQ not interviewed		MBQ only	0.0378693	1	2009-06-29	33.6181
20090943	1975-11-16	6	No	No	Caucasian	Male	MBQ not interviewed		MBQ only	0.459709	0	2009-06-29	33.6181
20090944	1975-11-11	6	No	Yes	Caucasian	Male	Interviewee	Selectee	Selected	0.132782	1	2009-06-29	33.6318
20090945	1975-11-07	6	No	Yes	Caucasian	Male	MBQ not interviewed		MBQ only	0.908207	0	2009-06-29	33.6427
20090946	1975-10-29	6	No	Yes	Caucasian	Male	MBQ not interviewed		MBQ only	0.951057	0	2009-06-29	33.6674
20090947	1975-10-29	4	No	No	Hispanic	Female	MBQ not interviewed		MBQ only	0.925313	0	2009-06-29	33.6674
20090948	1975-10-21	4	No	No	Caucasian	Male	MBQ not interviewed		MBQ only	0.671323	0	2009-06-29	33.6893
20090949	1975-10-21	8	No	No	Caucasian	Male	MBQ not interviewed		MBQ only	0.777329	0	2009-06-29	33.6893
20090950	1975-10-19	4	Yes	No	Caucasian	Male	MBQ not interviewed		MBQ only	0.860888	0	2009-06-29	33.6947
20090951	1975-10-17	6	Yes	No	Caucasian	Male	MBQ not interviewed		MBQ only	0.991472	0	2009-06-29	33.7002
20090952	1975-10-15	4	Yes	No	Hispanic	Male	MBQ not interviewed		MBQ only	0.611973	0	2009-06-29	33.7057
20090953	1975-10-15	8	No	Yes	Caucasian	Male	MBQ not interviewed		MBQ only	0.0117333	1	2009-06-29	33.7057
20090954	1975-10-07	8	No	No	Caucasian	Male	MBQ not interviewed		MBQ only	0.361851	0	2009-06-29	33.7276
20090955	1975-10-03	6	No	No		Male	MBQ not interviewed		MBQ only	0.218498	0	2009-06-29	33.7385
20090956	1975-10-02	6	No	Yes	Caucasian	Male	MBQ not interviewed		MBQ only	0.982652	0	2009-06-29	33.7413
20090957	1975-10-01	4	No	No	Caucasian	Male	MBQ not interviewed		MBQ only	0.255768	0	2009-06-29	33.744
20090958	1975-09-29	8	No	No	Caucasian	Male	MBQ not interviewed		MBQ only	0.11565	1	2009-06-29	33.7495
20090959	1975-09-27	4	No	No	American Indian/Alaskan Native	Male	MBQ not interviewed		MBQ only	0.612418	0	2009-06-29	33.755
20090960	1975-09-26	12	No	No	Caucasian	Female	MBQ not interviewed		MBQ only	0.529177	0	2009-06-29	33.7577
20090961	1975-09-24	6	No	Yes	Caucasian	Male	Interviewee	Interviewee not selected	MBQ Rejected at Interview	0.80863	1	2009-06-29	33.7632
20090962	1975-09-24	6	No	No	Caucasian	Male	MBQ not interviewed		MBQ only	0.680716	0	2009-06-29	33.7632
20090963	1975-09-23	10	No	No	Caucasian	Female	MBQ not interviewed		MBQ only	0.303867	0	2009-06-29	33.7659
20090964	1975-09-21	6	No	No	Caucasian	Male	MBQ not interviewed		MBQ only	0.283783	0	2009-06-29	33.7714
20090965	1975-09-12	6	No	No	Caucasian	Female	MBQ not interviewed		MBQ only	0.181257	0	2009-06-29	33.796
20090966	1975-09-07	4	No	No	Caucasian	Male	MBQ not interviewed		MBQ only	0.342612	0	2009-06-29	33.8097
20090967	1975-09-03	12	No	No	Caucasian	Male	MBQ not interviewed		MBQ only	0.879327	0	2009-06-29	33.8207
20090968	1975-08-29	6	No	No	Caucasian	Male	MBQ not interviewed		MBQ only	0.467488	0	2009-06-29	33.8344
20090969	1975-08-17	8	No	No	Caucasian	Male	MBQ not interviewed		MBQ only	0.856404	0	2009-06-29	33.8672
20090970	1975-08-17	6	No	No	Hispanic	Male	MBQ not interviewed		MBQ only	0.574282	0	2009-06-29	33.8672
20090971	1975-08-14	10	No	No	Caucasian	Female	MBQ not interviewed		MBQ only	0.898918	0	2009-06-29	33.8754
20090972	1975-08-13	6	No	No	Caucasian	Female	MBQ not interviewed		MBQ only	0.595966	0	2009-06-29	33.8782
20090973	1975-08-08	10	No	No	Caucasian	Male	MBQ not interviewed		MBQ only	0.476965	0	2009-06-29	33.8919
20090974	1975-08-08	6	No	No	Caucasian	Female	MBQ not interviewed		MBQ only	0.399562	0	2009-06-29	33.8919
20090975	1975-08-06	10	Yes	No	Caucasian	Male	MBQ not interviewed		MBQ only	0.791439	0	2009-06-29	33.8973
20090976	1975-08-06	10	No	No	Caucasian	Female	MBQ not interviewed		MBQ only	0.766583	0	2009-06-29	33.8973
20090977	1975-07-30	6	No	Yes	Caucasian	Male	MBQ not interviewed		MBQ only	0.922142	0	2009-06-29	33.9165
20090978	1975-07-24	4	No	No	Caucasian	Male	MBQ not interviewed		MBQ only	0.154523	0	2009-06-29	33.9329
20090979	1975-07-24	4	No	No	Caucasian	Female	MBQ not interviewed		MBQ only	0.241217	0	2009-06-29	33.9329
20090980	1975-07-24	4	No	No	Hispanic	Male	MBQ not interviewed		MBQ only	0.572715	0	2009-06-29	33.9329
20090981	1975-07-23	12	No	Yes	Caucasian	Male	MBQ not interviewed		MBQ only	0.934636	0	2009-06-29	33.9357
20090982	1975-07-23	6	No	No	Caucasian	Male	MBQ not interviewed		MBQ only	0.168031	0	2009-06-29	33.9357
20090983	1975-07-21	6	No	No	African American	Male	MBQ not interviewed		MBQ only	0.334366	0	2009-06-29	33.9411
20090984	1975-07-20	6	No	No	Hispanic	Male	MBQ not interviewed		MBQ only	0.305439	0	2009-06-29	33.9439
20090985	1975-07-16	6	No	No	Caucasian	Male	MBQ not interviewed		MBQ only	0.343083	0	2009-06-29	33.9548
20090986	1975-07-13	4	No	No		Male	MBQ not interviewed		MBQ only	0.606113	0	2009-06-29	33.963
20090987	1975-07-12	14	No	No	Caucasian	Male	MBQ not interviewed		MBQ only	0.543592	0	2009-06-29	33.9658
20090988	1975-07-11	10	No	No	Caucasian	Female	MBQ not interviewed		MBQ only	0.56149	0	2009-06-29	33.9685
20090989	1975-07-09	14	No	No	Caucasian	Male	MBQ not interviewed		MBQ only	0.285104	0	2009-06-29	33.974
20090990	1975-07-08	10	No	No	Caucasian	Female	MBQ not interviewed		MBQ only	0.227321	0	2009-06-29	33.9767
20090991	1975-07-06	10	No	No	Caucasian	Female	MBQ not interviewed		MBQ only	0.594157	0	2009-06-29	33.9822
20090992	1975-07-06	6	Yes	No		Male	MBQ not interviewed		MBQ only	0.166261	0	2009-06-29	33.9822
20090993	1975-07-03	6	No	Yes	Caucasian	Male	MBQ not interviewed		MBQ only	0.860147	0	2009-06-29	33.9904
20090994	1975-07-01	12	No	No	Caucasian	Female	MBQ not interviewed		MBQ only	0.0885573	1	2009-06-29	33.9959
20090995	1975-06-30	6	No	No	Caucasian	Male	MBQ not interviewed		MBQ only	0.559542	0	2009-06-29	33.9986
20090996	1975-06-29	6	No	No	Caucasian	Female	MBQ not interviewed		MBQ only	0.945895	0	2009-06-29	34.0014
20090997	1975-06-25	6	No	Yes	Caucasian	Male	MBQ not interviewed		MBQ only	0.914873	0	2009-06-29	34.0123
20090998	1975-06-24	6	No	Yes	Caucasian	Male	MBQ not interviewed		MBQ only	0.690466	0	2009-06-29	34.0151
20090999	1975-06-18	4	No	No	Caucasian	Female	MBQ not interviewed		MBQ only	0.886031	0	2009-06-29	34.0315
20091000	1975-06-17	6	No	No	Hispanic	Male	MBQ not interviewed		MBQ only	0.961026	0	2009-06-29	34.0342
20091001	1975-06-16	6	No	Yes	Caucasian	Male	MBQ not interviewed		MBQ only	0.585938	0	2009-06-29	34.037
20091002	1975-06-13	6	No	No	Caucasian	Male	MBQ not interviewed		MBQ only	0.035253	1	2009-06-29	34.0452
20091003	1975-06-10	6	No	No	Caucasian	Male	MBQ not interviewed		MBQ only	0.442414	0	2009-06-29	34.0534
20091004	1975-06-09	4	No	No	Caucasian	Male	MBQ not interviewed		MBQ only	0.109668	1	2009-06-29	34.0561
20091005	1975-06-06	6	No	No	Caucasian	Female	MBQ not interviewed		MBQ only	0.0271228	1	2009-06-29	34.0643
20091006	1975-06-06	6	No	Yes	Caucasian	Male	MBQ not interviewed		MBQ only	0.698262	0	2009-06-29	34.0643
20091007	1975-06-05	6	No	No	Caucasian	Female	MBQ not interviewed		MBQ only	0.148376	1	2009-06-29	34.0671
20091008	1975-06-04	6	No	Yes	Caucasian	Male	MBQ not interviewed		MBQ only	0.287267	0	2009-06-29	34.0698
20091009	1975-06-03	6	No	No	Caucasian	Male	MBQ not interviewed		MBQ only	0.562888	0	2009-06-29	34.0726
20091010	1975-06-03	6	Yes	No	Caucasian	Male	Interviewee	Interviewee not selected	MBQ Rejected at Interview	0.0245297	1	2009-06-29	34.0726
20091011	1975-05-31	10	No	No	Caucasian	Male	MBQ not interviewed		MBQ only	0.972486	0	2009-06-29	34.0808
20091012	1975-05-30	10	No	Yes	Caucasian	Male	MBQ not interviewed		MBQ only	0.592048	0	2009-06-29	34.0835
20091013	1975-05-30	6	No	No	African American	Female	MBQ not interviewed		MBQ only	0.0271205	1	2009-06-29	34.0835
20091014	1975-05-25	10	No	No	Caucasian	Female	MBQ not interviewed		MBQ only	0.220677	0	2009-06-29	34.0972
20091015	1975-05-21	6	No	No	Caucasian	Female	MBQ not interviewed		MBQ only	0.702752	0	2009-06-29	34.1081
20091016	1975-05-20	6	No	No	Caucasian	Female	MBQ not interviewed		MBQ only	0.164811	0	2009-06-29	34.1109
20091017	1975-05-18	8	No	Yes	Caucasian	Male	MBQ not interviewed		MBQ only	0.764579	0	2009-06-29	34.1164
20091018	1975-05-14	6	No	Yes	Hispanic	Male	MBQ not interviewed		MBQ only	0.874606	0	2009-06-29	34.1273
20091019	1975-05-13	8	No	Yes	Caucasian	Male	MBQ not interviewed		MBQ only	0.526771	0	2009-06-29	34.13
20091020	1975-05-06	12	No	No	Caucasian	Male	MBQ not interviewed		MBQ only	0.900939	0	2009-06-29	34.1492
20091021	1975-05-04	12	Yes	No	Asian/Pacific Islander	Male	MBQ not interviewed		MBQ only	0.986826	0	2009-06-29	34.1547
20091022	1975-05-04	10	No	No	Caucasian	Male	MBQ not interviewed		MBQ only	0.858285	0	2009-06-29	34.1547
20091023	1975-05-03	6	No	No	Caucasian	Male	MBQ not interviewed		MBQ only	0.409813	0	2009-06-29	34.1574
20091024	1975-04-29	12	No	No	Caucasian	Male	MBQ not interviewed		MBQ only	0.463587	0	2009-06-29	34.1684
20091025	1975-04-29	6	No	No	Hispanic	Female	MBQ not interviewed		MBQ only	0.88312	0	2009-06-29	34.1684
20091026	1975-04-27	8	No	No	Caucasian	Female	MBQ not interviewed		MBQ only	0.488642	0	2009-06-29	34.1739
20091027	1975-04-26	12	No	No	Caucasian	Female	MBQ not interviewed		MBQ only	0.718163	0	2009-06-29	34.1766
20091028	1975-04-26	8	No	Yes	Caucasian	Male	MBQ not interviewed		MBQ only	0.0665387	1	2009-06-29	34.1766
20091029	1975-04-22	10	No	No	Hispanic	Female	MBQ not interviewed		MBQ only	0.282678	0	2009-06-29	34.1875
20091030	1975-04-20	6	No	No	Caucasian	Female	MBQ not interviewed		MBQ only	0.0507353	1	2009-06-29	34.193
20091031	1975-04-16	6	No	No	Caucasian	Male	MBQ not interviewed		MBQ only	0.221948	0	2009-06-29	34.204
20091032	1975-04-14	4	No	No	Caucasian	Male	MBQ not interviewed		MBQ only	0.202686	0	2009-06-29	34.2094
20091033	1975-03-26	10	Yes	No	Caucasian	Male	MBQ not interviewed		MBQ only	0.710508	0	2009-06-29	34.2615
20091034	1975-03-25	6	No	No	Caucasian	Female	MBQ not interviewed		MBQ only	0.127308	1	2009-06-29	34.2642
20091035	1975-03-23	6	No	Yes	Asian/Pacific Islander	Male	MBQ not interviewed		MBQ only	0.5186	0	2009-06-29	34.2697
20091036	1975-03-23	10	Yes	No	Hispanic	Male	MBQ not interviewed		MBQ only	0.0514853	1	2009-06-29	34.2697
20091037	1975-03-22	10	No	Yes	Caucasian	Male	MBQ not interviewed		MBQ only	0.988016	0	2009-06-29	34.2724
20091038	1975-03-20	6	No	No	Caucasian	Female	MBQ not interviewed		MBQ only	0.110317	1	2009-06-29	34.2779
20091039	1975-03-17	14	No	No	Caucasian	Male	MBQ not interviewed		MBQ only	0.0238266	1	2009-06-29	34.2861
20091040	1975-03-16	10	No	No		Male	MBQ not interviewed		MBQ only	0.408521	0	2009-06-29	34.2888
20091041	1975-03-15	6	No	No	Caucasian	Female	MBQ not interviewed		MBQ only	0.388378	0	2009-06-29	34.2916
20091042	1975-03-14	6	No	No	Caucasian	Female	MBQ not interviewed		MBQ only	0.119363	1	2009-06-29	34.2943
20091043	1975-03-13	10	No	No		Male	MBQ not interviewed		MBQ only	0.3806	0	2009-06-29	34.2971
20091044	1975-03-12	4	No	No	Caucasian	Male	MBQ not interviewed		MBQ only	0.801563	0	2009-06-29	34.2998
20091045	1975-03-11	6	No	No	Caucasian	Male	MBQ not interviewed		MBQ only	0.551455	0	2009-06-29	34.3025
20091046	1975-03-11	6	No	Yes	Caucasian	Female	MBQ not interviewed		MBQ only	0.0794984	1	2009-06-29	34.3025
20091047	1975-03-10	8	No	No	Hispanic	Male	MBQ not interviewed		MBQ only	0.98277	0	2009-06-29	34.3053
20091048	1975-03-05	6	No	No	Caucasian	Male	MBQ not interviewed		MBQ only	0.969934	0	2009-06-29	34.319
20091049	1975-03-04	4	No	No	Caucasian	Female	MBQ not interviewed		MBQ only	0.539662	0	2009-06-29	34.3217
20091050	1975-02-28	10	No	No		Male	MBQ not interviewed		MBQ only	0.295732	0	2009-06-29	34.3326
20091051	1975-02-25	4	No	No	Caucasian	Male	MBQ not interviewed		MBQ only	0.0682593	1	2009-06-29	34.3409
20091052	1975-02-04	10	No	No	Caucasian	Male	MBQ not interviewed		MBQ only	0.296868	0	2009-06-29	34.3984
20091053	1975-02-01	4	No	No	Caucasian	Male	MBQ not interviewed		MBQ only	0.46673	0	2009-06-29	34.4066
20091054	1975-01-27	10	No	No	Caucasian	Male	MBQ not interviewed		MBQ only	0.370295	0	2009-06-29	34.4203
20091055	1975-01-24	6	No	No	Caucasian	Male	MBQ not interviewed		MBQ only	0.169768	0	2009-06-29	34.4285
20091056	1975-01-21	6	No	No	Caucasian	Male	MBQ not interviewed		MBQ only	0.740529	0	2009-06-29	34.4367
20091057	1975-01-21	8	No	No	Caucasian	Male	MBQ not interviewed		MBQ only	0.295415	0	2009-06-29	34.4367
20091058	1975-01-20	4	No	No	Caucasian	Male	MBQ not interviewed		MBQ only	0.34493	0	2009-06-29	34.4394
20091059	1975-01-19	10	No	No		Male	MBQ not interviewed		MBQ only	0.0513937	1	2009-06-29	34.4422
20091060	1975-01-19	4	No	Yes	Caucasian	Female	MBQ not interviewed		MBQ only	0.587022	0	2009-06-29	34.4422
20091061	1975-01-17	6	No	No	Caucasian	Male	MBQ not interviewed		MBQ only	0.553608	0	2009-06-29	34.4476
20091062	1975-01-14	8	No	No	Asian/Pacific Islander	Female	MBQ not interviewed		MBQ only	0.527398	0	2009-06-29	34.4559
20091063	1975-01-11	4	No	Yes	Caucasian	Male	MBQ not interviewed		MBQ only	0.0644793	1	2009-06-29	34.4641
20091064	1975-01-06	4	No	No	Caucasian	Female	MBQ not interviewed		MBQ only	0.772597	0	2009-06-29	34.4778
20091065	1975-01-06	10	No	No	Caucasian	Male	MBQ not interviewed		MBQ only	0.520197	0	2009-06-29	34.4778
20091066	1974-12-27	4	No	No	Caucasian	Female	MBQ not interviewed		MBQ only	0.885287	0	2009-06-29	34.5051
20091067	1974-12-27	6	No	Yes	Caucasian	Male	MBQ not interviewed		MBQ only	0.379232	0	2009-06-29	34.5051
20091068	1974-12-27	12	No	No	Hispanic	Male	MBQ not interviewed		MBQ only	0.128732	1	2009-06-29	34.5051
20091069	1974-12-24	6	No	No	Caucasian	Female	MBQ not interviewed		MBQ only	0.161678	0	2009-06-29	34.5133
20091070	1974-12-20	6	No	Yes	Caucasian	Male	MBQ not interviewed		MBQ only	0.552434	0	2009-06-29	34.5243
20091071	1974-12-16	4	No	Yes	Caucasian	Male	MBQ not interviewed		MBQ only	0.73104	0	2009-06-29	34.5352
20091072	1974-12-14	4	No	No	Caucasian	Male	MBQ not interviewed		MBQ only	0.301913	0	2009-06-29	34.5407
20091073	1974-12-14	6	No	No	Caucasian	Male	MBQ not interviewed		MBQ only	0.0623208	1	2009-06-29	34.5407
20091074	1974-12-13	12	No	Yes	Caucasian	Male	MBQ not interviewed		MBQ only	0.348695	0	2009-06-29	34.5435
20091075	1974-12-11	6	No	No	Caucasian	Female	MBQ not interviewed		MBQ only	0.0242884	1	2009-06-29	34.5489
20091076	1974-12-10	6	No	Yes	Caucasian	Male	Interviewee	Interviewee not selected	MBQ Rejected at Interview	0.453272	1	2009-06-29	34.5517
20091077	1974-12-09	8	Yes	No	Hispanic	Male	MBQ not interviewed		MBQ only	0.941281	0	2009-06-29	34.5544
20091078	1974-12-07	14	No	No	Caucasian	Male	MBQ not interviewed		MBQ only	0.894004	0	2009-06-29	34.5599
20091079	1974-12-05	4	No	No	African American	Male	MBQ not interviewed		MBQ only	0.718814	0	2009-06-29	34.5654
20091080	1974-12-03	10	No	No	Caucasian	Male	MBQ not interviewed		MBQ only	0.0371224	1	2009-06-29	34.5708
20091081	1974-11-28	8	No	No	Caucasian	Male	MBQ not interviewed		MBQ only	0.738847	0	2009-06-29	34.5845
20091082	1974-11-26	6	No	No		Male	MBQ not interviewed		MBQ only	0.0509037	1	2009-06-29	34.59
20091083	1974-11-25	6	No	Yes	Caucasian	Male	MBQ not interviewed		MBQ only	0.312586	0	2009-06-29	34.5927
20091084	1974-11-25	4	No	No	Asian/Pacific Islander	Male	MBQ not interviewed		MBQ only	0.508033	0	2009-06-29	34.5927
20091085	1974-11-24	6	No	No	Caucasian	Male	MBQ not interviewed		MBQ only	0.21155	0	2009-06-29	34.5955
20091086	1974-11-23	6	No	No	Hispanic	Male	MBQ not interviewed		MBQ only	0.406484	0	2009-06-29	34.5982
20091087	1974-11-22	6	No	No	Caucasian	Female	MBQ not interviewed		MBQ only	0.0404357	1	2009-06-29	34.601
20091088	1974-11-21	4	No	No		Male	MBQ not interviewed		MBQ only	0.144584	1	2009-06-29	34.6037
20091089	1974-11-20	6	No	No	Caucasian	Male	MBQ not interviewed		MBQ only	0.804902	0	2009-06-29	34.6064
20091090	1974-11-19	10	No	No	Caucasian	Female	MBQ not interviewed		MBQ only	0.256075	0	2009-06-29	34.6092
20091091	1974-11-19	8	No	No	African American	Male	MBQ not interviewed		MBQ only	0.232934	0	2009-06-29	34.6092
20091092	1974-11-18	6	Yes	No	Caucasian	Male	MBQ not interviewed		MBQ only	0.217523	0	2009-06-29	34.6119
20091093	1974-11-17	6	No	No	Caucasian	Female	MBQ not interviewed		MBQ only	0.307738	0	2009-06-29	34.6146
20091094	1974-11-16	8	No	Yes	Caucasian	Male	MBQ not interviewed		MBQ only	0.216596	0	2009-06-29	34.6174
20091095	1974-11-15	4	No	No	Caucasian	Male	MBQ not interviewed		MBQ only	0.220361	0	2009-06-29	34.6201
20091096	1974-11-14	6	Yes	No	Caucasian	Female	MBQ not interviewed		MBQ only	0.264445	0	2009-06-29	34.6229
20091097	1974-11-03	6	No	No	Caucasian	Female	MBQ not interviewed		MBQ only	0.256662	0	2009-06-29	34.653
20091098	1974-11-01	6	No	Yes	Caucasian	Male	MBQ not interviewed		MBQ only	0.984085	0	2009-06-29	34.6585
20091099	1974-11-01	8	No	No	Caucasian	Male	MBQ not interviewed		MBQ only	0.584624	0	2009-06-29	34.6585
20091100	1974-10-29	6	No	No	Caucasian	Male	MBQ not interviewed		MBQ only	0.844642	0	2009-06-29	34.6667
20091101	1974-10-26	8	No	No	Caucasian	Female	MBQ not interviewed		MBQ only	0.551723	0	2009-06-29	34.6749
20091102	1974-10-26	6	No	Yes	Caucasian	Male	MBQ not interviewed		MBQ only	0.717726	0	2009-06-29	34.6749
20091103	1974-10-24	6	No	Yes	Caucasian	Male	MBQ not interviewed		MBQ only	0.368603	0	2009-06-29	34.6804
20091104	1974-10-23	6	No	No	Caucasian	Male	MBQ not interviewed		MBQ only	0.0117137	1	2009-06-29	34.6831
20091105	1974-10-23	10	No	No	Caucasian	Male	MBQ not interviewed		MBQ only	0.0056059	1	2009-06-29	34.6831
20091106	1974-10-22	10	No	No	Caucasian	Male	MBQ not interviewed		MBQ only	0.888259	0	2009-06-29	34.6858
20091107	1974-10-22	6	No	No		Male	MBQ not interviewed		MBQ only	0.841678	0	2009-06-29	34.6858
20091108	1974-10-19	10	Yes	No	Caucasian	Female	MBQ not interviewed		MBQ only	0.425285	0	2009-06-29	34.694
20091109	1974-10-18	6	No	Yes	Caucasian	Male	MBQ not interviewed		MBQ only	0.627252	0	2009-06-29	34.6968
20091110	1974-10-17	4	No	No	Caucasian	Male	MBQ not interviewed		MBQ only	0.876275	0	2009-06-29	34.6995
20091111	1974-10-14	4	No	No	Caucasian	Male	MBQ not interviewed		MBQ only	0.0999812	1	2009-06-29	34.7077
20091112	1974-10-11	4	No	No	Caucasian	Female	MBQ not interviewed		MBQ only	0.63471	0	2009-06-29	34.7159
20091113	1974-10-07	6	Yes	No	Caucasian	Male	MBQ not interviewed		MBQ only	0.92307	0	2009-06-29	34.7269
20091114	1974-10-04	4	Yes	No	Caucasian	Male	MBQ not interviewed		MBQ only	0.229321	0	2009-06-29	34.7351
20091115	1974-10-03	8	No	Yes	Caucasian	Female	MBQ not interviewed		MBQ only	0.419703	0	2009-06-29	34.7379
20091116	1974-10-03	6	Yes	No	Caucasian	Female	MBQ not interviewed		MBQ only	0.905346	0	2009-06-29	34.7379
20091117	1974-10-01	8	No	No	Caucasian	Male	MBQ not interviewed		MBQ only	0.506806	0	2009-06-29	34.7433
20091118	1974-09-30	8	No	No	Caucasian	Male	MBQ not interviewed		MBQ only	0.293367	0	2009-06-29	34.7461
20091119	1974-09-22	12	No	No	Caucasian	Male	MBQ not interviewed		MBQ only	0.545798	0	2009-06-29	34.768
20091120	1974-09-12	6	Yes	No	Caucasian	Female	MBQ not interviewed		MBQ only	0.979262	0	2009-06-29	34.7953
20091121	1974-09-07	10	No	Yes	Caucasian	Female	MBQ not interviewed		MBQ only	0.205107	0	2009-06-29	34.809
20091122	1974-09-02	8	No	No	Caucasian	Male	MBQ not interviewed		MBQ only	0.283258	0	2009-06-29	34.8227
20091123	1974-09-02	6	No	Yes	Caucasian	Male	MBQ not interviewed		MBQ only	0.604662	0	2009-06-29	34.8227
20091124	1974-09-02	6	No	Yes	Caucasian	Male	MBQ not interviewed		MBQ only	0.673407	0	2009-06-29	34.8227
20091125	1974-09-01	8	No	Yes	American Indian/Alaskan Native	Male	MBQ not interviewed		MBQ only	0.0366106	1	2009-06-29	34.8255
20091126	1974-08-30	6	No	Yes	Caucasian	Male	MBQ not interviewed		MBQ only	0.939001	0	2009-06-29	34.8309
20091127	1974-08-26	8	No	No	Caucasian	Male	MBQ not interviewed		MBQ only	0.512904	0	2009-06-29	34.8419
20091128	1974-08-22	6	No	Yes	Caucasian	Male	MBQ not interviewed		MBQ only	0.362727	0	2009-06-29	34.8528
20091129	1974-08-22	4	No	No	Caucasian	Male	MBQ not interviewed		MBQ only	0.0562874	1	2009-06-29	34.8528
20091130	1974-08-19	6	Yes	No	Hispanic	Male	MBQ not interviewed		MBQ only	0.43136	0	2009-06-29	34.8611
20091131	1974-08-19	6	No	No	Asian/Pacific Islander	Male	MBQ not interviewed		MBQ only	0.868535	0	2009-06-29	34.8611
20091132	1974-08-19	10	No	No	Asian/Pacific Islander	Male	MBQ not interviewed		MBQ only	0.575962	0	2009-06-29	34.8611
20091133	1974-08-17	4	No	Yes	Caucasian	Male	MBQ not interviewed		MBQ only	0.478492	0	2009-06-29	34.8665
20091134	1974-08-17	6	No	Yes	Caucasian	Female	MBQ not interviewed		MBQ only	0.386289	0	2009-06-29	34.8665
20091135	1974-08-10	6	No	No	Caucasian	Male	MBQ not interviewed		MBQ only	0.564968	0	2009-06-29	34.8857
20091136	1974-08-10	8	No	No	Caucasian	Male	MBQ not interviewed		MBQ only	0.425361	0	2009-06-29	34.8857
20091137	1974-08-08	6	No	Yes	Caucasian	Male	MBQ not interviewed		MBQ only	0.731018	0	2009-06-29	34.8912
20091138	1974-08-07	8	No	No	Caucasian	Male	MBQ not interviewed		MBQ only	0.0132047	1	2009-06-29	34.8939
20091139	1974-08-06	8	No	Yes	Caucasian	Male	MBQ not interviewed		MBQ only	0.395641	0	2009-06-29	34.8966
20091140	1974-08-01	4	No	No	Hispanic	Male	MBQ not interviewed		MBQ only	0.17325	0	2009-06-29	34.9103
20091141	1974-07-25	8	No	No	Caucasian	Male	MBQ not interviewed		MBQ only	0.07214	1	2009-06-29	34.9295
20091142	1974-07-23	4	No	No	Caucasian	Male	MBQ not interviewed		MBQ only	0.343251	0	2009-06-29	34.935
20091143	1974-07-19	14	No	No	Caucasian	Male	MBQ not interviewed		MBQ only	0.835236	0	2009-06-29	34.9459
20091144	1974-07-13	6	No	Yes	Caucasian	Female	MBQ not interviewed		MBQ only	0.517216	0	2009-06-29	34.9624
20091145	1974-07-11	4	No	No	Caucasian	Male	MBQ not interviewed		MBQ only	0.89517	0	2009-06-29	34.9678
20091146	1974-07-09	6	No	No	Caucasian	Male	MBQ not interviewed		MBQ only	0.043141	1	2009-06-29	34.9733
20091147	1974-07-07	4	No	No	Caucasian	Female	MBQ not interviewed		MBQ only	0.973677	0	2009-06-29	34.9788
20091148	1974-07-07	6	No	No	Caucasian	Male	MBQ not interviewed		MBQ only	0.414044	0	2009-06-29	34.9788
20091149	1974-07-05	6	Yes	No	Caucasian	Male	MBQ not interviewed		MBQ only	0.893924	0	2009-06-29	34.9843
20091150	1974-07-04	8	Yes	No	Hispanic	Male	MBQ not interviewed		MBQ only	0.981693	0	2009-06-29	34.987
20091151	1974-06-30	10	No	No	Caucasian	Male	MBQ not interviewed		MBQ only	0.0816654	1	2009-06-29	34.9979
20091152	1974-06-29	6	No	No	Hispanic	Male	MBQ not interviewed		MBQ only	0.234461	0	2009-06-29	35.0007
20091153	1974-06-29	6	No	No	Caucasian	Male	MBQ not interviewed		MBQ only	0.284892	0	2009-06-29	35.0007
20091154	1974-06-26	6	No	Yes	Caucasian	Male	MBQ not interviewed		MBQ only	0.536602	0	2009-06-29	35.0089
20091155	1974-06-26	6	No	Yes	Caucasian	Male	MBQ not interviewed		MBQ only	0.254279	0	2009-06-29	35.0089
20091156	1974-06-23	6	No	No	Caucasian	Male	MBQ not interviewed		MBQ only	0.0163311	1	2009-06-29	35.0171
20091157	1974-06-19	6	No	No	Caucasian	Female	MBQ not interviewed		MBQ only	0.376503	0	2009-06-29	35.0281
20091158	1974-06-16	4	No	Yes	African American	Male	MBQ not interviewed		MBQ only	0.285104	0	2009-06-29	35.0363
20091159	1974-06-13	16	No	No	Caucasian	Male	MBQ not interviewed		MBQ only	0.728711	0	2009-06-29	35.0445
20091160	1974-06-07	12	No	No	Caucasian	Male	MBQ not interviewed		MBQ only	0.10454	1	2009-06-29	35.0609
20091161	1974-06-01	6	No	Yes	Caucasian	Male	MBQ not interviewed		MBQ only	0.0576764	1	2009-06-29	35.0773
20091162	1974-06-01	4	No	No	Caucasian	Male	MBQ not interviewed		MBQ only	0.193902	0	2009-06-29	35.0773
20091163	1974-06-01	10	No	No	Caucasian	Male	MBQ not interviewed		MBQ only	0.161687	0	2009-06-29	35.0773
20091164	1974-05-31	6	No	No	American Indian/Alaskan Native	Male	MBQ not interviewed		MBQ only	0.0146268	1	2009-06-29	35.0801
20091165	1974-05-28	10	No	Yes	African American	Male	MBQ not interviewed		MBQ only	0.899953	0	2009-06-29	35.0883
20091166	1974-05-23	12	No	No	Asian/Pacific Islander	Male	MBQ not interviewed		MBQ only	0.167151	0	2009-06-29	35.102
20091167	1974-05-22	6	No	No		Male	MBQ not interviewed		MBQ only	0.33336	0	2009-06-29	35.1047
20091168	1974-05-18	10	Yes	No	Caucasian	Male	MBQ not interviewed		MBQ only	0.186187	0	2009-06-29	35.1157
20091169	1974-05-18	6	No	No	Caucasian	Male	MBQ not interviewed		MBQ only	0.613586	0	2009-06-29	35.1157
20091170	1974-05-15	6	No	No	Caucasian	Male	MBQ not interviewed		MBQ only	0.694674	0	2009-06-29	35.1239
20091171	1974-05-14	4	No	No	Caucasian	Male	MBQ not interviewed		MBQ only	0.472495	0	2009-06-29	35.1266
20091172	1974-05-11	6	Yes	No	Caucasian	Male	MBQ not interviewed		MBQ only	0.972023	0	2009-06-29	35.1348
20091173	1974-05-10	6	No	No	Hispanic	Male	MBQ not interviewed		MBQ only	0.352696	0	2009-06-29	35.1376
20091174	1974-05-06	10	Yes	No	Caucasian	Male	MBQ not interviewed		MBQ only	0.892457	0	2009-06-29	35.1485
20091175	1974-05-05	14	No	No	Caucasian	Male	MBQ not interviewed		MBQ only	0.765753	0	2009-06-29	35.1513
20091176	1974-05-05	10	No	No	Caucasian	Female	MBQ not interviewed		MBQ only	0.722972	0	2009-06-29	35.1513
20091177	1974-05-01	14	No	No	Caucasian	Male	MBQ not interviewed		MBQ only	0.91672	0	2009-06-29	35.1622
20091178	1974-05-01	4	No	No	Hispanic	Female	MBQ not interviewed		MBQ only	0.728378	0	2009-06-29	35.1622
20091179	1974-04-27	4	No	No		Male	MBQ not interviewed		MBQ only	0.228009	0	2009-06-29	35.1732
20091180	1974-04-23	8	No	No	Caucasian	Male	MBQ not interviewed		MBQ only	0.276818	0	2009-06-29	35.1841
20091181	1974-04-23	4	No	No	Caucasian	Female	MBQ not interviewed		MBQ only	0.969853	0	2009-06-29	35.1841
20091182	1974-04-19	4	No	No	Caucasian	Female	MBQ not interviewed		MBQ only	0.767721	0	2009-06-29	35.1951
20091183	1974-04-18	6	No	Yes	Caucasian	Male	MBQ not interviewed		MBQ only	0.245198	0	2009-06-29	35.1978
20091184	1974-04-18	6	No	No	Caucasian	Male	MBQ not interviewed		MBQ only	0.430412	0	2009-06-29	35.1978
20091185	1974-04-17	8	No	No	Caucasian	Male	MBQ not interviewed		MBQ only	0.658851	0	2009-06-29	35.2005
20091186	1974-04-15	4	No	No	Caucasian	Female	MBQ not interviewed		MBQ only	0.328254	0	2009-06-29	35.206
20091187	1974-04-13	16	No	No	Caucasian	Female	MBQ not interviewed		MBQ only	0.0336168	1	2009-06-29	35.2115
20091188	1974-04-12	4	No	Yes	Caucasian	Male	MBQ not interviewed		MBQ only	0.733987	0	2009-06-29	35.2142
20091189	1974-04-11	6	No	Yes	Caucasian	Male	MBQ not interviewed		MBQ only	0.316402	0	2009-06-29	35.217
20091190	1974-04-09	14	No	No	African American	Male	MBQ not interviewed		MBQ only	0.840123	0	2009-06-29	35.2225
20091191	1974-04-08	8	No	No	Caucasian	Male	MBQ not interviewed		MBQ only	0.582963	0	2009-06-29	35.2252
20091192	1974-04-08	4	No	No	Caucasian	Female	MBQ not interviewed		MBQ only	0.970368	0	2009-06-29	35.2252
20091193	1974-04-03	4	No	No	Caucasian	Male	MBQ not interviewed		MBQ only	0.684044	0	2009-06-29	35.2389
20091194	1974-04-02	6	No	Yes	Caucasian	Male	MBQ not interviewed		MBQ only	0.367227	0	2009-06-29	35.2416
20091195	1974-03-20	4	No	No	Caucasian	Male	MBQ not interviewed		MBQ only	0.0167561	1	2009-06-29	35.2772
20091196	1974-03-19	6	No	No	Caucasian	Male	MBQ not interviewed		MBQ only	0.280772	0	2009-06-29	35.2799
20091197	1974-03-19	8	No	No	Hispanic	Female	MBQ not interviewed		MBQ only	0.237403	0	2009-06-29	35.2799
20091198	1974-03-18	8	No	No	Caucasian	Male	MBQ not interviewed		MBQ only	0.361554	0	2009-06-29	35.2827
20091199	1974-03-16	4	No	No	Hispanic	Male	MBQ not interviewed		MBQ only	0.993678	0	2009-06-29	35.2882
20091200	1974-03-13	14	No	No	African American	Male	MBQ not interviewed		MBQ only	0.600369	0	2009-06-29	35.2964
20091201	1974-03-07	10	No	Yes	Caucasian	Male	MBQ not interviewed		MBQ only	0.102543	1	2009-06-29	35.3128
20091202	1974-02-28	6	No	No	Caucasian	Male	MBQ not interviewed		MBQ only	0.177263	0	2009-06-29	35.332
20091203	1974-02-22	8	No	No	Caucasian	Male	MBQ not interviewed		MBQ only	0.978668	0	2009-06-29	35.3484
20091204	1974-02-22	10	No	No	Caucasian	Male	MBQ not interviewed		MBQ only	0.0994232	1	2009-06-29	35.3484
20091205	1974-02-22	10	No	No	Hispanic	Male	MBQ not interviewed		MBQ only	0.834065	0	2009-06-29	35.3484
20091206	1974-02-12	6	No	No	Hispanic	Male	MBQ not interviewed		MBQ only	0.7692	0	2009-06-29	35.3758
20091207	1974-02-04	10	No	No	Caucasian	Male	MBQ not interviewed		MBQ only	0.649419	0	2009-06-29	35.3977
20091208	1974-02-04	6	No	No	Caucasian	Male	MBQ not interviewed		MBQ only	0.891863	0	2009-06-29	35.3977
20091209	1974-01-26	10	Yes	No	Caucasian	Male	Interviewee	Interviewee not selected	MBQ Rejected at Interview	0.778238	1	2009-06-29	35.4223
20091210	1974-01-25	12	Yes	No	Caucasian	Male	MBQ not interviewed		MBQ only	0.662161	0	2009-06-29	35.4251
20091211	1974-01-23	10	Yes	No	Caucasian	Male	MBQ not interviewed		MBQ only	0.548284	0	2009-06-29	35.4305
20091212	1974-01-23	6	No	Yes	Caucasian	Male	Interviewee	Selectee	Selected	0.48082	1	2009-06-29	35.4305
20091213	1974-01-22	10	No	No	Caucasian	Male	MBQ not interviewed		MBQ only	0.427945	0	2009-06-29	35.4333
20091214	1974-01-18	6	No	No	Caucasian	Male	MBQ not interviewed		MBQ only	0.856729	0	2009-06-29	35.4442
20091215	1974-01-18	6	No	Yes	Caucasian	Male	MBQ not interviewed		MBQ only	0.0342556	1	2009-06-29	35.4442
20091216	1974-01-15	4	No	No	Hispanic	Male	MBQ not interviewed		MBQ only	0.323954	0	2009-06-29	35.4524
20091217	1974-01-10	12	No	No	Caucasian	Male	MBQ not interviewed		MBQ only	0.96012	0	2009-06-29	35.4661
20091218	1974-01-10	10	No	No	Hispanic	Female	MBQ not interviewed		MBQ only	0.349008	0	2009-06-29	35.4661
20091219	1973-12-25	10	No	No	Caucasian	Female	MBQ not interviewed		MBQ only	0.854781	0	2009-06-29	35.5099
20091220	1973-12-24	12	No	No	Caucasian	Male	MBQ not interviewed		MBQ only	0.626858	0	2009-06-29	35.5127
20091221	1973-12-19	12	No	No	Asian/Pacific Islander	Male	MBQ not interviewed		MBQ only	0.150186	1	2009-06-29	35.5264
20091222	1973-12-14	10	No	No	Caucasian	Male	MBQ not interviewed		MBQ only	0.503849	0	2009-06-29	35.54
20091223	1973-12-04	10	No	No	Caucasian	Male	MBQ not interviewed		MBQ only	0.842309	0	2009-06-29	35.5674
20091224	1973-12-02	6	No	Yes	Caucasian	Male	MBQ not interviewed		MBQ only	0.715047	0	2009-06-29	35.5729
20091225	1973-12-01	6	No	Yes	Caucasian	Male	Interviewee	Interviewee not selected	MBQ Rejected at Interview	0.616521	1	2009-06-29	35.5756
20091226	1973-11-30	10	No	No	Caucasian	Male	MBQ not interviewed		MBQ only	0.1319	1	2009-06-29	35.5784
20091227	1973-11-29	6	No	Yes	African American	Male	MBQ not interviewed		MBQ only	0.577458	0	2009-06-29	35.5811
20091228	1973-11-24	12	No	No	Caucasian	Male	MBQ not interviewed		MBQ only	0.370523	0	2009-06-29	35.5948
20091229	1973-11-20	12	No	Yes	Caucasian	Male	MBQ not interviewed		MBQ only	0.938523	0	2009-06-29	35.6057
20091230	1973-11-19	4	No	No	Caucasian	Male	MBQ not interviewed		MBQ only	0.787579	0	2009-06-29	35.6085
20091231	1973-11-18	4	No	No	Hispanic	Male	MBQ not interviewed		MBQ only	0.846958	0	2009-06-29	35.6112
20091232	1973-11-16	6	No	Yes	Caucasian	Male	MBQ not interviewed		MBQ only	0.492102	0	2009-06-29	35.6167
20091233	1973-11-15	6	No	No	Caucasian	Female	MBQ not interviewed		MBQ only	0.946707	0	2009-06-29	35.6194
20091234	1973-11-13	6	Yes	No	Caucasian	Female	MBQ not interviewed		MBQ only	0.518039	0	2009-06-29	35.6249
20091235	1973-11-09	8	No	Yes	Caucasian	Male	MBQ not interviewed		MBQ only	0.111063	1	2009-06-29	35.6359
20091236	1973-11-08	10	No	No	Hispanic	Male	MBQ not interviewed		MBQ only	0.740926	0	2009-06-29	35.6386
20091237	1973-11-05	6	No	No	Caucasian	Male	MBQ not interviewed		MBQ only	0.720428	0	2009-06-29	35.6468
20091238	1973-11-02	10	No	No	Caucasian	Male	MBQ not interviewed		MBQ only	0.800304	0	2009-06-29	35.655
20091239	1973-10-29	14	No	No	African American	Male	MBQ not interviewed		MBQ only	0.784463	0	2009-06-29	35.666
20091240	1973-10-29	8	No	No	Asian/Pacific Islander	Male	MBQ not interviewed		MBQ only	0.357526	0	2009-06-29	35.666
20091241	1973-10-27	6	No	No	Caucasian	Female	MBQ not interviewed		MBQ only	0.0309216	1	2009-06-29	35.6715
20091242	1973-10-24	6	No	No	Caucasian	Male	MBQ not interviewed		MBQ only	0.0099337	1	2009-06-29	35.6797
20091243	1973-10-21	4	No	No	Caucasian	Female	MBQ not interviewed		MBQ only	0.493434	0	2009-06-29	35.6879
20091244	1973-10-19	4	No	No	Asian/Pacific Islander	Male	MBQ not interviewed		MBQ only	0.440576	0	2009-06-29	35.6934
20091245	1973-10-18	18	No	No		Male	MBQ not interviewed		MBQ only	0.867181	0	2009-06-29	35.6961
20091246	1973-10-13	8	No	No	Caucasian	Male	MBQ not interviewed		MBQ only	0.75617	0	2009-06-29	35.7098
20091247	1973-10-13	6	No	Yes	Caucasian	Male	MBQ not interviewed		MBQ only	0.131628	1	2009-06-29	35.7098
20091248	1973-10-08	8	No	No	Caucasian	Male	MBQ not interviewed		MBQ only	0.668906	0	2009-06-29	35.7235
20091249	1973-10-04	6	No	No	Caucasian	Female	MBQ not interviewed		MBQ only	0.804722	0	2009-06-29	35.7344
20091250	1973-10-02	4	No	No	Caucasian	Male	MBQ not interviewed		MBQ only	0.480251	0	2009-06-29	35.7399
20091251	1973-10-02	6	No	No	Caucasian	Male	MBQ not interviewed		MBQ only	0.846746	0	2009-06-29	35.7399
20091252	1973-09-28	6	No	No	Hispanic	Male	MBQ not interviewed		MBQ only	0.623408	0	2009-06-29	35.7509
20091253	1973-09-25	8	Yes	No	Hispanic	Female	MBQ not interviewed		MBQ only	0.112162	1	2009-06-29	35.7591
20091254	1973-09-25	4	No	Yes	Caucasian	Male	MBQ not interviewed		MBQ only	0.296959	0	2009-06-29	35.7591
20091255	1973-09-24	12	No	No	Asian/Pacific Islander	Male	MBQ not interviewed		MBQ only	0.0540989	1	2009-06-29	35.7618
20091256	1973-09-23	6	No	Yes	Caucasian	Male	MBQ not interviewed		MBQ only	0.946927	0	2009-06-29	35.7645
20091257	1973-09-17	4	No	No	Caucasian	Male	MBQ not interviewed		MBQ only	0.126795	1	2009-06-29	35.781
20091258	1973-09-15	6	No	Yes	Caucasian	Male	MBQ not interviewed		MBQ only	0.529817	0	2009-06-29	35.7864
20091259	1973-09-11	6	No	No	Caucasian	Male	MBQ not interviewed		MBQ only	0.899829	0	2009-06-29	35.7974
20091260	1973-09-11	4	No	No	Caucasian	Male	MBQ not interviewed		MBQ only	0.111018	1	2009-06-29	35.7974
20091261	1973-09-04	12	No	Yes	Caucasian	Male	MBQ not interviewed		MBQ only	0.696411	0	2009-06-29	35.8166
20091262	1973-09-04	8	No	No	Caucasian	Male	MBQ not interviewed		MBQ only	0.706947	0	2009-06-29	35.8166
20091263	1973-09-03	6	No	No	Caucasian	Male	MBQ not interviewed		MBQ only	0.470513	0	2009-06-29	35.8193
20091264	1973-09-02	10	No	No	Caucasian	Male	MBQ not interviewed		MBQ only	0.348517	0	2009-06-29	35.822
20091265	1973-08-29	4	No	No	Caucasian	Male	MBQ not interviewed		MBQ only	0.786047	0	2009-06-29	35.833
20091266	1973-08-29	4	No	No	Caucasian	Male	MBQ not interviewed		MBQ only	0.549075	0	2009-06-29	35.833
20091267	1973-08-28	6	Yes	No	Caucasian	Female	MBQ not interviewed		MBQ only	0.71207	0	2009-06-29	35.8357
20091268	1973-08-27	10	Yes	No	Caucasian	Female	MBQ not interviewed		MBQ only	0.730748	0	2009-06-29	35.8385
20091269	1973-08-25	6	No	No	Hispanic	Male	MBQ not interviewed		MBQ only	0.520693	0	2009-06-29	35.8439
20091270	1973-08-24	6	No	Yes	Caucasian	Male	MBQ not interviewed		MBQ only	0.940236	0	2009-06-29	35.8467
20091271	1973-08-19	6	No	Yes	Caucasian	Female	MBQ not interviewed		MBQ only	0.667871	0	2009-06-29	35.8604
20091272	1973-08-17	6	No	No	Caucasian	Male	MBQ not interviewed		MBQ only	0.868114	0	2009-06-29	35.8658
20091273	1973-08-15	12	No	No	Hispanic	Male	MBQ not interviewed		MBQ only	0.0336018	1	2009-06-29	35.8713
20091274	1973-08-11	6	No	No	African American	Male	MBQ not interviewed		MBQ only	0.239813	0	2009-06-29	35.8823
20091275	1973-08-10	6	No	No	American Indian/Alaskan Native	Male	MBQ not interviewed		MBQ only	0.0100304	1	2009-06-29	35.885
20091276	1973-08-07	6	No	No	Caucasian	Male	MBQ not interviewed		MBQ only	0.332558	0	2009-06-29	35.8932
20091277	1973-08-03	6	No	No	Caucasian	Male	MBQ not interviewed		MBQ only	0.632438	0	2009-06-29	35.9042
20091278	1973-07-31	6	No	Yes	Caucasian	Male	MBQ not interviewed		MBQ only	0.688426	0	2009-06-29	35.9124
20091279	1973-07-18	10	No	Yes	Caucasian	Male	Interviewee	Interviewee not selected	MBQ Rejected at Interview	0.949116	1	2009-06-29	35.948
20091280	1973-07-11	6	No	No	Caucasian	Male	MBQ not interviewed		MBQ only	0.132725	1	2009-06-29	35.9671
20091281	1973-07-05	4	No	No	Caucasian	Male	MBQ not interviewed		MBQ only	0.496677	0	2009-06-29	35.9836
20091282	1973-07-03	4	No	No	Caucasian	Male	MBQ not interviewed		MBQ only	0.8924	0	2009-06-29	35.989
20091283	1973-06-30	6	No	No	Caucasian	Male	MBQ not interviewed		MBQ only	0.649727	0	2009-06-29	35.9973
20091284	1973-06-30	8	No	Yes	Hispanic	Male	MBQ not interviewed		MBQ only	0.0313198	1	2009-06-29	35.9973
20091285	1973-06-30	6	No	No	Caucasian	Male	MBQ not interviewed		MBQ only	0.57188	0	2009-06-29	35.9973
20091286	1973-06-25	10	Yes	No	Hispanic	Female	MBQ not interviewed		MBQ only	0.55024	0	2009-06-29	36.011
20091287	1973-06-25	6	Yes	No	Caucasian	Male	MBQ not interviewed		MBQ only	0.182984	0	2009-06-29	36.011
20091288	1973-06-23	6	No	No	Caucasian	Female	MBQ not interviewed		MBQ only	0.303977	0	2009-06-29	36.0164
20091289	1973-06-23	12	No	No	Caucasian	Male	MBQ not interviewed		MBQ only	0.370065	0	2009-06-29	36.0164
20091290	1973-06-19	4	No	No	Caucasian	Male	MBQ not interviewed		MBQ only	0.425963	0	2009-06-29	36.0274
20091291	1973-06-15	8	No	No	Caucasian	Male	MBQ not interviewed		MBQ only	0.348821	0	2009-06-29	36.0383
20091292	1973-06-14	8	No	Yes	Caucasian	Male	MBQ not interviewed		MBQ only	0.942642	0	2009-06-29	36.0411
20091293	1973-06-13	10	No	No		Male	MBQ not interviewed		MBQ only	0.857328	0	2009-06-29	36.0438
20091294	1973-06-10	6	No	No	Caucasian	Female	MBQ not interviewed		MBQ only	0.246152	0	2009-06-29	36.052
20091295	1973-06-09	6	No	No	Hispanic	Male	MBQ not interviewed		MBQ only	0.219063	0	2009-06-29	36.0548
20091296	1973-06-08	6	No	No	Caucasian	Female	MBQ not interviewed		MBQ only	0.474624	0	2009-06-29	36.0575
20091297	1973-06-06	8	No	No	Caucasian	Female	MBQ not interviewed		MBQ only	0.852419	0	2009-06-29	36.063
20091298	1973-06-05	6	No	No	African American	Male	MBQ not interviewed		MBQ only	0.607222	0	2009-06-29	36.0657
20091299	1973-06-02	10	No	No	Caucasian	Male	MBQ not interviewed		MBQ only	0.345027	0	2009-06-29	36.0739
20091300	1973-05-30	8	No	No	Caucasian	Female	MBQ not interviewed		MBQ only	0.0308689	1	2009-06-29	36.0821
20091301	1973-05-29	4	Yes	No	Caucasian	Male	MBQ not interviewed		MBQ only	0.247713	0	2009-06-29	36.0849
20091302	1973-05-21	6	No	No	Caucasian	Male	MBQ not interviewed		MBQ only	0.110154	1	2009-06-29	36.1068
20091303	1973-05-21	6	No	No	Caucasian	Male	MBQ not interviewed		MBQ only	0.955788	0	2009-06-29	36.1068
20091304	1973-05-20	10	No	Yes	Caucasian	Male	MBQ not interviewed		MBQ only	0.46647	0	2009-06-29	36.1095
20091305	1973-05-18	18	No	No	Caucasian	Male	MBQ not interviewed		MBQ only	0.113584	1	2009-06-29	36.115
20091306	1973-05-14	4	No	No	Caucasian	Male	MBQ not interviewed		MBQ only	0.602996	0	2009-06-29	36.1259
20091307	1973-05-12	10	No	Yes	Caucasian	Male	MBQ not interviewed		MBQ only	0.73877	0	2009-06-29	36.1314
20091308	1973-05-09	10	No	No	Caucasian	Male	MBQ not interviewed		MBQ only	0.779461	0	2009-06-29	36.1396
20091309	1973-05-02	4	Yes	No	Caucasian	Male	MBQ not interviewed		MBQ only	0.205984	0	2009-06-29	36.1588
20091310	1973-04-28	10	Yes	No	Caucasian	Female	MBQ not interviewed		MBQ only	0.870277	0	2009-06-29	36.1697
20091311	1973-04-21	14	No	No		Male	MBQ not interviewed		MBQ only	0.48073	0	2009-06-29	36.1889
20091312	1973-04-21	8	No	Yes	Caucasian	Male	MBQ not interviewed		MBQ only	0.444582	0	2009-06-29	36.1889
20091313	1973-04-20	6	Yes	No	Hispanic	Female	MBQ not interviewed		MBQ only	0.328655	0	2009-06-29	36.1916
20091314	1973-04-19	10	No	No	Caucasian	Female	MBQ not interviewed		MBQ only	0.0494033	1	2009-06-29	36.1944
20091315	1973-04-17	10	No	No	Caucasian	Male	MBQ not interviewed		MBQ only	0.471849	0	2009-06-29	36.1999
20091316	1973-04-14	12	No	No	Caucasian	Male	MBQ not interviewed		MBQ only	0.113703	1	2009-06-29	36.2081
20091317	1973-04-12	4	No	No	Caucasian	Male	MBQ not interviewed		MBQ only	0.215393	0	2009-06-29	36.2136
20091318	1973-04-05	6	No	Yes	Caucasian	Male	MBQ not interviewed		MBQ only	0.786152	0	2009-06-29	36.2327
20091319	1973-04-05	6	No	No	Caucasian	Female	MBQ not interviewed		MBQ only	0.369729	0	2009-06-29	36.2327
20091320	1973-03-25	14	No	No	Caucasian	Male	MBQ not interviewed		MBQ only	0.968044	0	2009-06-29	36.2628
20091321	1973-03-19	10	No	No	Caucasian	Male	MBQ not interviewed		MBQ only	0.134417	1	2009-06-29	36.2793
20091322	1973-03-18	8	Yes	No	Caucasian	Male	MBQ not interviewed		MBQ only	0.0412291	1	2009-06-29	36.282
20091323	1973-03-17	6	No	No	Caucasian	Male	MBQ not interviewed		MBQ only	0.637478	0	2009-06-29	36.2847
20091324	1973-03-10	10	No	No	Caucasian	Male	MBQ not interviewed		MBQ only	0.565308	0	2009-06-29	36.3039
20091325	1973-03-07	4	Yes	No		Male	MBQ not interviewed		MBQ only	0.429888	0	2009-06-29	36.3121
20091326	1973-03-06	6	No	No	Caucasian	Male	MBQ not interviewed		MBQ only	0.183226	0	2009-06-29	36.3149
20091327	1973-03-05	6	Yes	No	Caucasian	Male	MBQ not interviewed		MBQ only	0.364103	0	2009-06-29	36.3176
20091328	1973-02-28	6	No	No	Caucasian	Male	MBQ not interviewed		MBQ only	0.392954	0	2009-06-29	36.3313
20091329	1973-02-27	4	No	No	Caucasian	Male	MBQ not interviewed		MBQ only	0.524142	0	2009-06-29	36.334
20091330	1973-02-26	12	No	No	Caucasian	Male	MBQ not interviewed		MBQ only	0.759425	0	2009-06-29	36.3368
20091331	1973-02-21	8	No	No	Hispanic	Male	MBQ not interviewed		MBQ only	0.14557	1	2009-06-29	36.3504
20091332	1973-02-18	12	No	No	Caucasian	Female	MBQ not interviewed		MBQ only	0.979799	0	2009-06-29	36.3587
20091333	1973-02-16	6	No	No	Asian/Pacific Islander	Male	MBQ not interviewed		MBQ only	0.78508	0	2009-06-29	36.3641
20091334	1973-02-14	8	No	No	Caucasian	Male	MBQ not interviewed		MBQ only	0.355	0	2009-06-29	36.3696
20091335	1973-02-13	6	No	No	Caucasian	Female	MBQ not interviewed		MBQ only	0.412265	0	2009-06-29	36.3723
20091336	1973-02-13	10	No	No	Caucasian	Male	MBQ not interviewed		MBQ only	0.773278	0	2009-06-29	36.3723
20091337	1973-02-07	4	No	Yes	Caucasian	Male	MBQ not interviewed		MBQ only	0.389599	0	2009-06-29	36.3888
20091338	1973-02-07	6	No	Yes	Caucasian	Male	MBQ not interviewed		MBQ only	0.961106	0	2009-06-29	36.3888
20091339	1973-02-03	4	No	No	Caucasian	Male	MBQ not interviewed		MBQ only	0.648893	0	2009-06-29	36.3997
20091340	1973-02-03	6	No	No	Hispanic	Male	MBQ not interviewed		MBQ only	0.610016	0	2009-06-29	36.3997
20091341	1973-01-30	6	No	Yes	Caucasian	Male	MBQ not interviewed		MBQ only	0.634632	0	2009-06-29	36.4107
20091342	1973-01-26	4	No	No	Caucasian	Male	MBQ not interviewed		MBQ only	0.950281	0	2009-06-29	36.4216
20091343	1973-01-23	18	No	No	Asian/Pacific Islander	Male	Interviewee	Selectee	Selected	0.0112561	1	2009-06-29	36.4298
20091344	1973-01-17	4	No	Yes	Hispanic	Male	MBQ not interviewed		MBQ only	0.675733	0	2009-06-29	36.4463
20091345	1973-01-15	4	No	No	Caucasian	Male	MBQ not interviewed		MBQ only	0.848602	0	2009-06-29	36.4517
20091346	1973-01-10	6	No	Yes	Hispanic	Male	MBQ not interviewed		MBQ only	0.409259	0	2009-06-29	36.4654
20091347	1973-01-10	6	No	Yes	Caucasian	Male	MBQ not interviewed		MBQ only	0.0239165	1	2009-06-29	36.4654
20091348	1973-01-10	12	No	No	Asian/Pacific Islander	Male	MBQ not interviewed		MBQ only	0.23891	0	2009-06-29	36.4654
20091349	1973-01-06	10	No	No	Caucasian	Male	MBQ not interviewed		MBQ only	0.762317	0	2009-06-29	36.4764
20091350	1973-01-05	6	No	No	Asian/Pacific Islander	Male	MBQ not interviewed		MBQ only	0.592316	0	2009-06-29	36.4791
20091351	1973-01-03	6	No	No	Caucasian	Female	MBQ not interviewed		MBQ only	0.735544	0	2009-06-29	36.4846
20091352	1973-01-02	6	No	Yes	Caucasian	Male	MBQ not interviewed		MBQ only	0.0103366	1	2009-06-29	36.4873
20091353	1973-01-02	10	No	No	Caucasian	Female	MBQ not interviewed		MBQ only	0.455416	0	2009-06-29	36.4873
20091354	1972-12-29	12	No	No	Caucasian	Male	MBQ not interviewed		MBQ only	0.912446	0	2009-06-29	36.4983
20091355	1972-12-28	4	No	No		Female	MBQ not interviewed		MBQ only	0.102124	1	2009-06-29	36.501
20091356	1972-12-25	8	No	No	Caucasian	Female	MBQ not interviewed		MBQ only	0.356367	0	2009-06-29	36.5092
20091357	1972-12-20	6	No	No	Caucasian	Male	MBQ not interviewed		MBQ only	0.788777	0	2009-06-29	36.5229
20091358	1972-12-20	6	No	No	Caucasian	Female	MBQ not interviewed		MBQ only	0.916753	0	2009-06-29	36.5229
20091359	1972-12-17	14	No	No	Caucasian	Male	MBQ not interviewed		MBQ only	0.186817	0	2009-06-29	36.5311
20091360	1972-12-16	10	No	Yes	Caucasian	Male	MBQ not interviewed		MBQ only	0.447797	0	2009-06-29	36.5339
20091361	1972-12-13	4	No	No	Caucasian	Male	MBQ not interviewed		MBQ only	0.368255	0	2009-06-29	36.5421
20091362	1972-12-09	4	No	No	Asian/Pacific Islander	Male	MBQ not interviewed		MBQ only	0.251422	0	2009-06-29	36.553
20091363	1972-12-06	6	No	Yes	Caucasian	Male	Interviewee	Interviewee not selected	MBQ Rejected at Interview	0.289412	1	2009-06-29	36.5613
20091364	1972-12-01	4	No	No	Hispanic	Male	MBQ not interviewed		MBQ only	0.254706	0	2009-06-29	36.5749
20091365	1972-12-01	12	No	No	Caucasian	Male	MBQ not interviewed		MBQ only	0.460131	0	2009-06-29	36.5749
20091366	1972-11-25	14	No	No	Hispanic	Male	MBQ not interviewed		MBQ only	0.305893	0	2009-06-29	36.5914
20091367	1972-11-21	12	No	No	Caucasian	Male	MBQ not interviewed		MBQ only	0.690974	0	2009-06-29	36.6023
20091368	1972-11-19	10	No	No	Caucasian	Male	MBQ not interviewed		MBQ only	0.486037	0	2009-06-29	36.6078
20091369	1972-11-18	6	No	Yes	Caucasian	Male	MBQ not interviewed		MBQ only	0.515386	0	2009-06-29	36.6105
20091370	1972-11-17	6	No	No	Caucasian	Male	MBQ not interviewed		MBQ only	0.965801	0	2009-06-29	36.6133
20091371	1972-11-17	6	No	No	Caucasian	Male	MBQ not interviewed		MBQ only	0.202016	0	2009-06-29	36.6133
20091372	1972-11-16	6	No	No	Caucasian	Male	MBQ not interviewed		MBQ only	0.250964	0	2009-06-29	36.616
20091373	1972-11-15	10	No	No	African American	Male	MBQ not interviewed		MBQ only	0.0741048	1	2009-06-29	36.6188
20091374	1972-11-14	6	No	No	Caucasian	Male	MBQ not interviewed		MBQ only	0.0395458	1	2009-06-29	36.6215
20091375	1972-11-13	6	No	No	Caucasian	Male	MBQ not interviewed		MBQ only	0.501484	0	2009-06-29	36.6242
20091376	1972-11-09	8	No	No	Caucasian	Male	MBQ not interviewed		MBQ only	0.20786	0	2009-06-29	36.6352
20091377	1972-11-02	6	No	No	Caucasian	Male	MBQ not interviewed		MBQ only	0.401476	0	2009-06-29	36.6543
20091378	1972-10-27	10	No	No	Caucasian	Female	MBQ not interviewed		MBQ only	0.952708	0	2009-06-29	36.6708
20091379	1972-10-18	4	No	No	Asian/Pacific Islander	Female	MBQ not interviewed		MBQ only	0.155317	0	2009-06-29	36.6954
20091380	1972-10-12	14	No	No	Caucasian	Male	MBQ not interviewed		MBQ only	0.295369	0	2009-06-29	36.7118
20091381	1972-10-12	6	Yes	No	Caucasian	Male	MBQ not interviewed		MBQ only	0.603303	0	2009-06-29	36.7118
20091382	1972-10-12	8	No	Yes	Caucasian	Male	MBQ not interviewed		MBQ only	0.121847	1	2009-06-29	36.7118
20091383	1972-09-29	6	Yes	No	Caucasian	Male	MBQ not interviewed		MBQ only	0.604292	0	2009-06-29	36.7474
20091384	1972-09-27	6	No	Yes	Caucasian	Male	MBQ not interviewed		MBQ only	0.6301	0	2009-06-29	36.7529
20091385	1972-09-26	12	No	No	Caucasian	Male	MBQ not interviewed		MBQ only	0.686975	0	2009-06-29	36.7556
20091386	1972-09-24	4	No	No	Caucasian	Male	MBQ not interviewed		MBQ only	0.470273	0	2009-06-29	36.7611
20091387	1972-09-20	6	No	Yes	Caucasian	Male	MBQ not interviewed		MBQ only	0.815704	0	2009-06-29	36.7721
20091388	1972-09-19	14	No	No	Caucasian	Male	MBQ not interviewed		MBQ only	0.498749	0	2009-06-29	36.7748
20091389	1972-09-16	6	No	No	Hispanic	Male	MBQ not interviewed		MBQ only	0.825378	0	2009-06-29	36.783
20091390	1972-09-10	4	No	No	Caucasian	Female	MBQ not interviewed		MBQ only	0.525879	0	2009-06-29	36.7995
20091391	1972-09-09	12	No	No	Caucasian	Male	MBQ not interviewed		MBQ only	0.429834	0	2009-06-29	36.8022
20091392	1972-09-08	6	No	No	Caucasian	Female	MBQ not interviewed		MBQ only	0.6395	0	2009-06-29	36.8049
20091393	1972-09-07	8	No	No	Caucasian	Male	MBQ not interviewed		MBQ only	0.828038	0	2009-06-29	36.8077
20091394	1972-09-07	8	No	No	Asian/Pacific Islander	Male	MBQ not interviewed		MBQ only	0.88367	0	2009-06-29	36.8077
20091395	1972-09-04	4	No	No	African American	Male	MBQ not interviewed		MBQ only	0.998795	0	2009-06-29	36.8159
20091396	1972-09-04	4	No	No	Caucasian	Male	MBQ not interviewed		MBQ only	0.337474	0	2009-06-29	36.8159
20091397	1972-08-30	8	No	No	Caucasian	Male	MBQ not interviewed		MBQ only	0.196029	0	2009-06-29	36.8296
20091398	1972-08-27	10	No	No	Caucasian	Male	MBQ not interviewed		MBQ only	0.844346	0	2009-06-29	36.8378
20091399	1972-08-26	4	No	No	Hispanic	Male	MBQ not interviewed		MBQ only	0.257345	0	2009-06-29	36.8405
20091400	1972-08-24	6	No	No	Caucasian	Female	MBQ not interviewed		MBQ only	0.513738	0	2009-06-29	36.846
20091401	1972-08-23	10	No	No	Caucasian	Male	MBQ not interviewed		MBQ only	0.831585	0	2009-06-29	36.8487
20091402	1972-08-15	16	No	No	Caucasian	Male	MBQ not interviewed		MBQ only	0.363945	0	2009-06-29	36.8706
20091403	1972-08-14	4	No	No	Caucasian	Male	MBQ not interviewed		MBQ only	0.876969	0	2009-06-29	36.8734
20091404	1972-08-06	10	Yes	No	Caucasian	Male	Interviewee	Interviewee not selected	MBQ Rejected at Interview	0.340771	1	2009-06-29	36.8953
20091405	1972-07-30	12	No	No	African American	Female	MBQ not interviewed		MBQ only	0.380943	0	2009-06-29	36.9144
20091406	1972-07-29	4	Yes	No	Hispanic	Female	MBQ not interviewed		MBQ only	0.858453	0	2009-06-29	36.9172
20091407	1972-07-27	4	No	No	African American	Male	MBQ not interviewed		MBQ only	0.734788	0	2009-06-29	36.9227
20091408	1972-07-27	4	No	No		Male	MBQ not interviewed		MBQ only	0.687206	0	2009-06-29	36.9227
20091409	1972-07-23	8	Yes	No	Caucasian	Female	MBQ not interviewed		MBQ only	0.325029	0	2009-06-29	36.9336
20091410	1972-07-14	4	No	Yes	Caucasian	Male	MBQ not interviewed		MBQ only	0.350073	0	2009-06-29	36.9582
20091411	1972-07-13	10	No	No		Male	MBQ not interviewed		MBQ only	0.707683	0	2009-06-29	36.961
20091412	1972-07-11	10	No	No		Male	MBQ not interviewed		MBQ only	0.919916	0	2009-06-29	36.9665
20091413	1972-07-06	10	No	No	Caucasian	Male	MBQ not interviewed		MBQ only	0.52481	0	2009-06-29	36.9802
20091414	1972-07-06	6	No	Yes	Caucasian	Male	MBQ not interviewed		MBQ only	0.553999	0	2009-06-29	36.9802
20091415	1972-07-02	6	No	No	African American	Female	MBQ not interviewed		MBQ only	0.287839	0	2009-06-29	36.9911
20091416	1972-06-28	6	No	Yes	Caucasian	Female	MBQ not interviewed		MBQ only	0.0684774	1	2009-06-29	37.0021
20091417	1972-06-26	12	No	No	American Indian/Alaskan Native	Female	MBQ not interviewed		MBQ only	0.373078	0	2009-06-29	37.0075
20091418	1972-06-26	10	No	No	Caucasian	Female	Interviewee	Interviewee not selected	MBQ Rejected at Interview	0.621832	1	2009-06-29	37.0075
20091419	1972-06-26	4	No	No	Hispanic	Male	MBQ not interviewed		MBQ only	0.408188	0	2009-06-29	37.0075
20091420	1972-06-25	10	No	No	Caucasian	Female	MBQ not interviewed		MBQ only	0.401131	0	2009-06-29	37.0103
20091421	1972-06-20	6	No	No	Asian/Pacific Islander	Male	MBQ not interviewed		MBQ only	0.989551	0	2009-06-29	37.024
20091422	1972-06-19	4	No	No	Caucasian	Male	MBQ not interviewed		MBQ only	0.0971995	1	2009-06-29	37.0267
20091423	1972-06-17	10	Yes	No	Caucasian	Male	MBQ not interviewed		MBQ only	0.774206	0	2009-06-29	37.0322
20091424	1972-06-14	14	No	Yes	Caucasian	Male	MBQ not interviewed		MBQ only	0.81077	0	2009-06-29	37.0404
20091425	1972-06-12	4	Yes	No	Caucasian	Male	MBQ not interviewed		MBQ only	0.994777	0	2009-06-29	37.0459
20091426	1972-06-07	10	No	No	Caucasian	Male	MBQ not interviewed		MBQ only	0.25962	0	2009-06-29	37.0595
20091427	1972-06-06	4	No	No	Caucasian	Male	MBQ not interviewed		MBQ only	0.757633	0	2009-06-29	37.0623
20091428	1972-06-04	8	No	No	Caucasian	Male	MBQ not interviewed		MBQ only	0.449381	0	2009-06-29	37.0678
20091429	1972-05-31	6	No	Yes	African American	Male	MBQ not interviewed		MBQ only	0.495883	0	2009-06-29	37.0787
20091430	1972-05-29	10	No	No	Hispanic	Male	MBQ not interviewed		MBQ only	0.509692	0	2009-06-29	37.0842
20091431	1972-05-28	6	Yes	No	Caucasian	Female	MBQ not interviewed		MBQ only	0.707205	0	2009-06-29	37.0869
20091432	1972-05-23	8	No	No	Caucasian	Male	MBQ not interviewed		MBQ only	0.216538	0	2009-06-29	37.1006
20091433	1972-05-20	10	No	Yes	Caucasian	Male	MBQ not interviewed		MBQ only	0.908144	0	2009-06-29	37.1088
20091434	1972-05-20	10	No	No	Hispanic	Male	MBQ not interviewed		MBQ only	0.843638	0	2009-06-29	37.1088
20091435	1972-05-20	8	No	No	Caucasian	Male	MBQ not interviewed		MBQ only	0.480578	0	2009-06-29	37.1088
20091436	1972-05-18	6	No	No	Caucasian	Male	MBQ not interviewed		MBQ only	0.844685	0	2009-06-29	37.1143
20091437	1972-05-11	8	No	Yes	Asian/Pacific Islander	Male	Interviewee	Interviewee not selected	MBQ Rejected at Interview	0.163346	1	2009-06-29	37.1335
20091438	1972-05-10	6	No	Yes	Caucasian	Male	MBQ not interviewed		MBQ only	0.939294	0	2009-06-29	37.1362
20091439	1972-05-10	8	No	No	Caucasian	Male	MBQ not interviewed		MBQ only	0.304489	0	2009-06-29	37.1362
20091440	1972-05-08	6	No	No		Male	MBQ not interviewed		MBQ only	0.598662	0	2009-06-29	37.1417
20091441	1972-05-05	6	No	No	Hispanic	Male	MBQ not interviewed		MBQ only	0.745596	0	2009-06-29	37.1499
20091442	1972-05-05	4	No	No	Caucasian	Male	MBQ not interviewed		MBQ only	0.758945	0	2009-06-29	37.1499
20091443	1972-05-03	4	No	No	Caucasian	Male	MBQ not interviewed		MBQ only	0.771499	0	2009-06-29	37.1554
20091444	1972-05-02	18	No	No	Caucasian	Male	MBQ not interviewed		MBQ only	0.14472	1	2009-06-29	37.1581
20091445	1972-04-19	10	Yes	No	Caucasian	Male	MBQ not interviewed		MBQ only	0.210817	0	2009-06-29	37.1937
20091446	1972-04-17	8	No	No	Caucasian	Male	MBQ not interviewed		MBQ only	0.283176	0	2009-06-29	37.1992
20091447	1972-04-14	4	No	No	Caucasian	Male	MBQ not interviewed		MBQ only	0.701805	0	2009-06-29	37.2074
20091448	1972-04-13	4	No	No	Caucasian	Male	MBQ not interviewed		MBQ only	0.0484469	1	2009-06-29	37.2101
20091449	1972-04-11	12	No	No	Caucasian	Male	MBQ not interviewed		MBQ only	0.198704	0	2009-06-29	37.2156
20091450	1972-04-07	6	No	Yes	Caucasian	Male	MBQ not interviewed		MBQ only	0.614463	0	2009-06-29	37.2266
20091451	1972-04-06	10	No	No	Caucasian	Male	MBQ not interviewed		MBQ only	0.374296	0	2009-06-29	37.2293
20091452	1972-04-06	4	No	No	Caucasian	Male	MBQ not interviewed		MBQ only	0.240992	0	2009-06-29	37.2293
20091453	1972-04-05	6	Yes	No	Caucasian	Female	MBQ not interviewed		MBQ only	0.880367	0	2009-06-29	37.232
20091454	1972-04-04	12	No	Yes	Hispanic	Male	MBQ not interviewed		MBQ only	0.258606	0	2009-06-29	37.2348
20091455	1972-04-03	4	No	No	Caucasian	Male	MBQ not interviewed		MBQ only	0.407622	0	2009-06-29	37.2375
20091456	1972-03-28	8	No	Yes	Caucasian	Male	MBQ not interviewed		MBQ only	0.405959	0	2009-06-29	37.2539
20091457	1972-03-24	6	No	No	Caucasian	Male	MBQ not interviewed		MBQ only	0.141647	1	2009-06-29	37.2649
20091458	1972-03-21	6	No	No	Caucasian	Male	MBQ not interviewed		MBQ only	0.715979	0	2009-06-29	37.2731
20091459	1972-03-17	6	No	No	Caucasian	Male	MBQ not interviewed		MBQ only	0.72782	0	2009-06-29	37.2841
20091460	1972-03-17	6	No	No	Hispanic	Male	MBQ not interviewed		MBQ only	0.257653	0	2009-06-29	37.2841
20091461	1972-03-14	4	No	No	Caucasian	Male	MBQ not interviewed		MBQ only	0.70102	0	2009-06-29	37.2923
20091462	1972-03-04	4	No	No	Caucasian	Male	MBQ not interviewed		MBQ only	0.0382156	1	2009-06-29	37.3196
20091463	1972-03-03	4	Yes	No	Caucasian	Female	MBQ not interviewed		MBQ only	0.49272	0	2009-06-29	37.3224
20091464	1972-03-02	8	No	No	Caucasian	Male	MBQ not interviewed		MBQ only	0.922503	0	2009-06-29	37.3251
20091465	1972-03-02	4	No	No	American Indian/Alaskan Native	Male	MBQ not interviewed		MBQ only	0.737271	0	2009-06-29	37.3251
20091466	1972-02-25	10	No	No	Caucasian	Male	MBQ not interviewed		MBQ only	0.674926	0	2009-06-29	37.3415
20091467	1972-02-24	6	No	No	Caucasian	Male	MBQ not interviewed		MBQ only	0.791604	0	2009-06-29	37.3443
20091468	1972-02-20	4	No	No	Caucasian	Male	MBQ not interviewed		MBQ only	0.135784	1	2009-06-29	37.3552
20091469	1972-02-18	4	No	No	Caucasian	Female	MBQ not interviewed		MBQ only	0.663203	0	2009-06-29	37.3607
20091470	1972-02-12	8	No	No	Caucasian	Male	MBQ not interviewed		MBQ only	0.698759	0	2009-06-29	37.3771
20091471	1972-02-09	6	No	Yes	Caucasian	Male	MBQ not interviewed		MBQ only	0.197097	0	2009-06-29	37.3854
20091472	1972-02-08	10	No	No	Caucasian	Male	MBQ not interviewed		MBQ only	0.943268	0	2009-06-29	37.3881
20091473	1972-02-03	6	No	Yes	Caucasian	Male	MBQ not interviewed		MBQ only	0.594753	0	2009-06-29	37.4018
20091474	1972-01-31	4	No	No	Asian/Pacific Islander	Male	MBQ not interviewed		MBQ only	0.353291	0	2009-06-29	37.41
20091475	1972-01-31	4	No	No	Hispanic	Male	MBQ not interviewed		MBQ only	0.161061	0	2009-06-29	37.41
20091476	1972-01-30	6	No	No	Caucasian	Male	MBQ not interviewed		MBQ only	0.118242	1	2009-06-29	37.4127
20091477	1972-01-29	6	Yes	No	Asian/Pacific Islander	Male	MBQ not interviewed		MBQ only	0.677193	0	2009-06-29	37.4155
20091478	1972-01-24	12	No	No	Caucasian	Male	MBQ not interviewed		MBQ only	0.55531	0	2009-06-29	37.4292
20091479	1972-01-23	6	No	No	Hispanic	Male	MBQ not interviewed		MBQ only	0.945513	0	2009-06-29	37.4319
20091480	1972-01-19	10	No	No	Caucasian	Male	MBQ not interviewed		MBQ only	0.88376	0	2009-06-29	37.4428
20091481	1972-01-18	6	No	Yes	Caucasian	Male	Interviewee	Interviewee not selected	MBQ Rejected at Interview	0.34737	1	2009-06-29	37.4456
20091482	1972-01-17	6	No	No	Caucasian	Male	MBQ not interviewed		MBQ only	0.834056	0	2009-06-29	37.4483
20091483	1972-01-14	14	No	No	Caucasian	Male	MBQ not interviewed		MBQ only	0.52468	0	2009-06-29	37.4565
20091484	1972-01-12	6	No	No	Caucasian	Male	MBQ not interviewed		MBQ only	0.402041	0	2009-06-29	37.462
20091485	1972-01-11	6	No	No	Caucasian	Male	MBQ not interviewed		MBQ only	0.117042	1	2009-06-29	37.4648
20091486	1972-01-10	6	No	No	Caucasian	Male	MBQ not interviewed		MBQ only	0.131864	1	2009-06-29	37.4675
20091487	1972-01-04	6	No	No	Asian/Pacific Islander	Male	MBQ not interviewed		MBQ only	0.818545	0	2009-06-29	37.4839
20091488	1972-01-03	8	No	No	Caucasian	Male	MBQ not interviewed		MBQ only	0.257138	0	2009-06-29	37.4867
20091489	1971-12-28	6	No	No	Asian/Pacific Islander	Male	MBQ not interviewed		MBQ only	0.592514	0	2009-06-29	37.5031
20091490	1971-12-22	6	No	Yes	Caucasian	Male	MBQ not interviewed		MBQ only	0.0900531	1	2009-06-29	37.5195
20091491	1971-12-20	6	No	No	Asian/Pacific Islander	Male	MBQ not interviewed		MBQ only	0.13577	1	2009-06-29	37.525
20091492	1971-12-19	4	No	No	African American	Male	MBQ not interviewed		MBQ only	0.0996908	1	2009-06-29	37.5277
20091493	1971-12-18	8	No	No	Caucasian	Male	MBQ not interviewed		MBQ only	0.569762	0	2009-06-29	37.5305
20091494	1971-12-18	4	No	No	Caucasian	Male	MBQ not interviewed		MBQ only	0.933143	0	2009-06-29	37.5305
20091495	1971-12-15	6	No	No	Caucasian	Male	MBQ not interviewed		MBQ only	0.70262	0	2009-06-29	37.5387
20091496	1971-12-14	10	No	No	Caucasian	Male	MBQ not interviewed		MBQ only	0.809773	0	2009-06-29	37.5414
20091497	1971-12-10	4	No	No	Caucasian	Male	MBQ not interviewed		MBQ only	0.09601	1	2009-06-29	37.5524
20091498	1971-12-09	6	No	Yes	Caucasian	Male	MBQ not interviewed		MBQ only	0.15264	0	2009-06-29	37.5551
20091499	1971-12-09	6	No	Yes	Caucasian	Male	MBQ not interviewed		MBQ only	0.680627	0	2009-06-29	37.5551
20091500	1971-12-08	6	No	No	Caucasian	Female	MBQ not interviewed		MBQ only	0.60076	0	2009-06-29	37.5578
20091501	1971-11-30	6	No	Yes	Caucasian	Male	MBQ not interviewed		MBQ only	0.745362	0	2009-06-29	37.5797
20091502	1971-11-27	8	No	No	Caucasian	Male	MBQ not interviewed		MBQ only	0.935402	0	2009-06-29	37.588
20091503	1971-11-22	8	No	No	Caucasian	Male	MBQ not interviewed		MBQ only	0.846473	0	2009-06-29	37.6016
20091504	1971-11-20	14	No	No	Caucasian	Male	MBQ not interviewed		MBQ only	0.584824	0	2009-06-29	37.6071
20091505	1971-11-19	14	No	No	Caucasian	Male	MBQ not interviewed		MBQ only	0.697076	0	2009-06-29	37.6099
20091506	1971-11-17	4	No	No	Asian/Pacific Islander	Male	MBQ not interviewed		MBQ only	0.225556	0	2009-06-29	37.6153
20091507	1971-11-14	6	No	No	Caucasian	Male	MBQ not interviewed		MBQ only	0.232874	0	2009-06-29	37.6235
20091508	1971-11-12	10	No	Yes	Caucasian	Male	MBQ not interviewed		MBQ only	0.843911	0	2009-06-29	37.629
20091509	1971-11-10	10	No	No	African American	Male	MBQ not interviewed		MBQ only	0.348523	0	2009-06-29	37.6345
20091510	1971-11-04	4	No	No	Caucasian	Male	MBQ not interviewed		MBQ only	0.0126242	1	2009-06-29	37.6509
20091511	1971-11-01	8	No	Yes	Asian/Pacific Islander	Male	Interviewee	Interviewee not selected	MBQ Rejected at Interview	0.16153	1	2009-06-29	37.6591
20091512	1971-10-31	6	No	Yes	Caucasian	Male	MBQ not interviewed		MBQ only	0.117362	1	2009-06-29	37.6619
20091513	1971-10-29	4	Yes	No	American Indian/Alaskan Native	Female	MBQ not interviewed		MBQ only	0.297029	0	2009-06-29	37.6674
20091514	1971-10-27	10	No	No	Caucasian	Female	MBQ not interviewed		MBQ only	0.158659	0	2009-06-29	37.6728
20091515	1971-10-27	6	No	No	Caucasian	Male	MBQ not interviewed		MBQ only	0.434677	0	2009-06-29	37.6728
20091516	1971-10-25	4	Yes	No	Caucasian	Male	MBQ not interviewed		MBQ only	0.793812	0	2009-06-29	37.6783
20091517	1971-10-22	10	No	No		Male	MBQ not interviewed		MBQ only	0.250811	0	2009-06-29	37.6865
20091518	1971-10-21	10	Yes	No		Male	MBQ not interviewed		MBQ only	0.339211	0	2009-06-29	37.6893
20091519	1971-10-19	8	Yes	No	Caucasian	Male	MBQ not interviewed		MBQ only	0.966868	0	2009-06-29	37.6947
20091520	1971-10-19	4	Yes	No	Caucasian	Female	MBQ not interviewed		MBQ only	0.708611	0	2009-06-29	37.6947
20091521	1971-10-18	10	No	No	Asian/Pacific Islander	Male	MBQ not interviewed		MBQ only	0.857595	0	2009-06-29	37.6975
20091522	1971-10-13	4	Yes	No	Caucasian	Male	MBQ not interviewed		MBQ only	0.852299	0	2009-06-29	37.7112
20091523	1971-10-12	8	No	No	Caucasian	Male	MBQ not interviewed		MBQ only	0.524491	0	2009-06-29	37.7139
20091524	1971-10-12	6	No	No	Asian/Pacific Islander	Male	MBQ not interviewed		MBQ only	0.263305	0	2009-06-29	37.7139
20091525	1971-10-11	4	No	Yes	Caucasian	Male	MBQ not interviewed		MBQ only	0.944664	0	2009-06-29	37.7166
20091526	1971-10-06	6	No	No	Caucasian	Male	MBQ not interviewed		MBQ only	0.681217	0	2009-06-29	37.7303
20091527	1971-10-06	6	No	Yes	Caucasian	Male	MBQ not interviewed		MBQ only	0.968342	0	2009-06-29	37.7303
20091528	1971-10-06	8	No	No	Caucasian	Male	MBQ not interviewed		MBQ only	0.874633	0	2009-06-29	37.7303
20091529	1971-10-05	6	No	No	Caucasian	Male	MBQ not interviewed		MBQ only	0.126327	1	2009-06-29	37.7331
20091530	1971-09-25	12	No	No	Caucasian	Male	MBQ not interviewed		MBQ only	0.265517	0	2009-06-29	37.7604
20091531	1971-09-23	16	No	No	Asian/Pacific Islander	Female	MBQ not interviewed		MBQ only	0.747724	0	2009-06-29	37.7659
20091532	1971-09-23	14	No	No	Asian/Pacific Islander	Female	MBQ not interviewed		MBQ only	0.126059	1	2009-06-29	37.7659
20091533	1971-09-23	10	No	No	Caucasian	Female	MBQ not interviewed		MBQ only	0.337519	0	2009-06-29	37.7659
20091534	1971-09-18	6	No	No	Caucasian	Male	MBQ not interviewed		MBQ only	0.0381616	1	2009-06-29	37.7796
20091535	1971-09-17	10	No	No	Hispanic	Male	MBQ not interviewed		MBQ only	0.516765	0	2009-06-29	37.7823
20091536	1971-09-13	10	No	No	Asian/Pacific Islander	Female	MBQ not interviewed		MBQ only	0.373272	0	2009-06-29	37.7933
20091537	1971-09-12	10	No	No	Caucasian	Female	Interviewee	Interviewee not selected	MBQ Rejected at Interview	0.825399	1	2009-06-29	37.796
20091538	1971-09-10	12	No	No	Caucasian	Male	MBQ not interviewed		MBQ only	0.331269	0	2009-06-29	37.8015
20091539	1971-09-08	10	No	No	Hispanic	Male	MBQ not interviewed		MBQ only	0.53768	0	2009-06-29	37.807
20091540	1971-09-03	10	Yes	No	Asian/Pacific Islander	Male	MBQ not interviewed		MBQ only	0.685786	0	2009-06-29	37.8207
20091541	1971-09-03	4	No	No	Caucasian	Male	MBQ not interviewed		MBQ only	0.285949	0	2009-06-29	37.8207
20091542	1971-09-01	6	No	No	Caucasian	Male	MBQ not interviewed		MBQ only	0.0642746	1	2009-06-29	37.8261
20091543	1971-08-28	4	No	No	Caucasian	Male	MBQ not interviewed		MBQ only	0.769596	0	2009-06-29	37.8371
20091544	1971-08-18	10	No	No	Caucasian	Male	MBQ not interviewed		MBQ only	0.0683288	1	2009-06-29	37.8645
20091545	1971-08-17	4	No	No	Caucasian	Male	MBQ not interviewed		MBQ only	0.512331	0	2009-06-29	37.8672
20091546	1971-08-12	6	No	No	African American	Male	MBQ not interviewed		MBQ only	0.0402148	1	2009-06-29	37.8809
20091547	1971-08-11	8	No	No	Caucasian	Male	MBQ not interviewed		MBQ only	0.933083	0	2009-06-29	37.8836
20091548	1971-08-06	4	No	No	Caucasian	Male	MBQ not interviewed		MBQ only	0.18028	0	2009-06-29	37.8973
20091549	1971-08-05	8	No	No	Caucasian	Male	MBQ not interviewed		MBQ only	0.340717	0	2009-06-29	37.9001
20091550	1971-08-03	8	No	No	Caucasian	Male	MBQ not interviewed		MBQ only	0.966034	0	2009-06-29	37.9055
20091551	1971-07-31	6	No	No	Caucasian	Male	MBQ not interviewed		MBQ only	0.606778	0	2009-06-29	37.9138
20091552	1971-07-27	6	No	Yes	Caucasian	Male	MBQ not interviewed		MBQ only	0.324779	0	2009-06-29	37.9247
20091553	1971-07-21	8	No	No	Caucasian	Female	MBQ not interviewed		MBQ only	0.39329	0	2009-06-29	37.9411
20091554	1971-07-14	10	No	Yes	Caucasian	Female	MBQ not interviewed		MBQ only	0.257394	0	2009-06-29	37.9603
20091555	1971-07-14	14	No	No	Hispanic	Male	MBQ not interviewed		MBQ only	0.713371	0	2009-06-29	37.9603
20091556	1971-07-12	6	No	No	Caucasian	Male	MBQ not interviewed		MBQ only	0.88844	0	2009-06-29	37.9658
20091557	1971-07-11	6	No	No	Caucasian	Male	MBQ not interviewed		MBQ only	0.08267	1	2009-06-29	37.9685
20091558	1971-07-07	6	Yes	No	Caucasian	Male	MBQ not interviewed		MBQ only	0.521488	0	2009-06-29	37.9795
20091559	1971-07-04	6	No	No	Caucasian	Female	MBQ not interviewed		MBQ only	0.302345	0	2009-06-29	37.9877
20091560	1971-07-02	8	No	No	Caucasian	Male	MBQ not interviewed		MBQ only	0.27754	0	2009-06-29	37.9932
20091561	1971-07-01	12	No	No	Caucasian	Male	MBQ not interviewed		MBQ only	0.25966	0	2009-06-29	37.9959
20091562	1971-07-01	10	No	No	Caucasian	Male	MBQ not interviewed		MBQ only	0.0898791	1	2009-06-29	37.9959
20091563	1971-06-29	4	No	No	Caucasian	Female	MBQ not interviewed		MBQ only	0.962967	0	2009-06-29	38.0014
20091564	1971-06-28	4	No	No	Caucasian	Male	MBQ not interviewed		MBQ only	0.324385	0	2009-06-29	38.0041
20091565	1971-06-26	8	No	No	Asian/Pacific Islander	Female	MBQ not interviewed		MBQ only	0.975062	0	2009-06-29	38.0096
20091566	1971-06-22	12	Yes	No	Caucasian	Female	MBQ not interviewed		MBQ only	0.668805	0	2009-06-29	38.0205
20091567	1971-06-21	12	No	No	Caucasian	Male	MBQ not interviewed		MBQ only	0.300242	0	2009-06-29	38.0233
20091568	1971-06-21	6	No	No	Caucasian	Female	MBQ not interviewed		MBQ only	0.240507	0	2009-06-29	38.0233
20091569	1971-06-06	6	No	No	Caucasian	Male	MBQ not interviewed		MBQ only	0.910781	0	2009-06-29	38.0643
20091570	1971-06-01	8	No	No	Caucasian	Female	MBQ not interviewed		MBQ only	0.951804	0	2009-06-29	38.078
20091571	1971-06-01	10	No	No	Caucasian	Male	MBQ not interviewed		MBQ only	0.456327	0	2009-06-29	38.078
20091572	1971-05-29	10	No	No	Caucasian	Male	MBQ not interviewed		MBQ only	0.527709	0	2009-06-29	38.0862
20091573	1971-05-26	8	No	No	Caucasian	Male	MBQ not interviewed		MBQ only	0.126856	1	2009-06-29	38.0945
20091574	1971-05-24	6	No	Yes	Caucasian	Male	MBQ not interviewed		MBQ only	0.40662	0	2009-06-29	38.0999
20091575	1971-05-22	6	No	No	Caucasian	Male	MBQ not interviewed		MBQ only	0.0234169	1	2009-06-29	38.1054
20091576	1971-05-21	6	No	Yes		Male	MBQ not interviewed		MBQ only	0.765869	0	2009-06-29	38.1081
20091577	1971-05-20	6	No	No	Caucasian	Male	MBQ not interviewed		MBQ only	0.349312	0	2009-06-29	38.1109
20091578	1971-05-19	10	No	No	Caucasian	Male	MBQ not interviewed		MBQ only	0.413551	0	2009-06-29	38.1136
20091579	1971-05-18	8	No	No	Caucasian	Male	MBQ not interviewed		MBQ only	0.246566	0	2009-06-29	38.1164
20091580	1971-05-14	4	No	No	Caucasian	Female	MBQ not interviewed		MBQ only	0.763993	0	2009-06-29	38.1273
20091581	1971-05-14	8	No	Yes	Caucasian	Male	MBQ not interviewed		MBQ only	0.966785	0	2009-06-29	38.1273
20091582	1971-05-10	8	Yes	No	American Indian/Alaskan Native	Male	MBQ not interviewed		MBQ only	0.441161	0	2009-06-29	38.1383
20091583	1971-05-07	12	No	Yes	Caucasian	Male	MBQ not interviewed		MBQ only	0.992632	0	2009-06-29	38.1465
20091584	1971-05-06	12	No	No	Caucasian	Female	MBQ not interviewed		MBQ only	0.762503	0	2009-06-29	38.1492
20091585	1971-04-29	10	No	No		Female	MBQ not interviewed		MBQ only	0.567267	0	2009-06-29	38.1684
20091586	1971-04-28	16	No	No	American Indian/Alaskan Native	Male	MBQ not interviewed		MBQ only	0.689215	0	2009-06-29	38.1711
20091587	1971-04-19	16	No	No	Caucasian	Male	MBQ not interviewed		MBQ only	0.566455	0	2009-06-29	38.1958
20091588	1971-04-17	10	No	No	Hispanic	Male	MBQ not interviewed		MBQ only	0.596582	0	2009-06-29	38.2012
20091589	1971-04-10	8	No	Yes	Caucasian	Male	MBQ not interviewed		MBQ only	0.271544	0	2009-06-29	38.2204
20091590	1971-04-09	12	No	Yes	Caucasian	Male	MBQ not interviewed		MBQ only	0.879306	0	2009-06-29	38.2231
20091591	1971-04-06	6	No	Yes	Caucasian	Male	MBQ not interviewed		MBQ only	0.363487	0	2009-06-29	38.2313
20091592	1971-04-04	10	No	No	Caucasian	Male	MBQ not interviewed		MBQ only	0.301454	0	2009-06-29	38.2368
20091593	1971-03-30	6	No	No	Caucasian	Male	MBQ not interviewed		MBQ only	0.756708	0	2009-06-29	38.2505
20091594	1971-03-30	8	Yes	No	Caucasian	Female	MBQ not interviewed		MBQ only	0.0200578	1	2009-06-29	38.2505
20091595	1971-03-26	6	No	No	American Indian/Alaskan Native	Male	MBQ not interviewed		MBQ only	0.697828	0	2009-06-29	38.2615
20091596	1971-03-23	10	No	No	African American	Male	MBQ not interviewed		MBQ only	0.207628	0	2009-06-29	38.2697
20091597	1971-03-18	8	No	No	Caucasian	Male	MBQ not interviewed		MBQ only	0.137719	1	2009-06-29	38.2834
20091598	1971-03-14	6	No	Yes	Caucasian	Male	MBQ not interviewed		MBQ only	0.602906	0	2009-06-29	38.2943
20091599	1971-03-14	8	No	No	Caucasian	Female	MBQ not interviewed		MBQ only	0.566289	0	2009-06-29	38.2943
20091600	1971-03-12	8	Yes	No	Caucasian	Male	Interviewee	Interviewee not selected	MBQ Rejected at Interview	0.655949	1	2009-06-29	38.2998
20091601	1971-03-11	4	No	No	Hispanic	Male	MBQ not interviewed		MBQ only	0.317439	0	2009-06-29	38.3025
20091602	1971-03-01	4	Yes	No	Caucasian	Male	MBQ not interviewed		MBQ only	0.0830797	1	2009-06-29	38.3299
20091603	1971-02-27	12	Yes	No	Caucasian	Male	Interviewee	Interviewee not selected	MBQ Rejected at Interview	0.966605	1	2009-06-29	38.3354
20091604	1971-02-25	4	No	No	Caucasian	Male	MBQ not interviewed		MBQ only	0.105317	1	2009-06-29	38.3409
20091605	1971-02-24	8	No	No	Caucasian	Male	MBQ not interviewed		MBQ only	0.40411	0	2009-06-29	38.3436
20091606	1971-02-11	6	No	No	Caucasian	Male	MBQ not interviewed		MBQ only	0.985055	0	2009-06-29	38.3792
20091607	1971-02-05	6	No	No	Caucasian	Male	MBQ not interviewed		MBQ only	0.362695	0	2009-06-29	38.3956
20091608	1971-02-05	10	Yes	No	Asian/Pacific Islander	Male	MBQ not interviewed		MBQ only	0.809357	0	2009-06-29	38.3956
20091609	1971-02-02	8	No	No	Caucasian	Male	MBQ not interviewed		MBQ only	0.407125	0	2009-06-29	38.4038
20091610	1971-01-27	12	No	No	Caucasian	Male	MBQ not interviewed		MBQ only	0.812076	0	2009-06-29	38.4203
20091611	1971-01-24	10	No	No	Caucasian	Female	MBQ not interviewed		MBQ only	0.449122	0	2009-06-29	38.4285
20091612	1971-01-18	6	No	No	African American	Male	MBQ not interviewed		MBQ only	0.154899	0	2009-06-29	38.4449
20091613	1971-01-12	4	No	No		Male	MBQ not interviewed		MBQ only	0.532959	0	2009-06-29	38.4613
20091614	1971-01-08	6	No	No	Caucasian	Male	MBQ not interviewed		MBQ only	0.226078	0	2009-06-29	38.4723
20091615	1971-01-04	14	No	No		Female	MBQ not interviewed		MBQ only	0.645331	0	2009-06-29	38.4832
20091616	1970-12-30	8	No	No	Caucasian	Male	MBQ not interviewed		MBQ only	0.990668	0	2009-06-29	38.4969
20091617	1970-12-30	8	No	No	Caucasian	Male	MBQ not interviewed		MBQ only	0.125271	1	2009-06-29	38.4969
20091618	1970-12-28	6	No	No		Male	MBQ not interviewed		MBQ only	0.956493	0	2009-06-29	38.5024
20091619	1970-12-27	6	No	No	Caucasian	Male	MBQ not interviewed		MBQ only	0.64068	0	2009-06-29	38.5051
20091620	1970-12-25	10	No	No	Caucasian	Male	MBQ not interviewed		MBQ only	0.208497	0	2009-06-29	38.5106
20091621	1970-12-24	6	No	No	Caucasian	Male	MBQ not interviewed		MBQ only	0.430764	0	2009-06-29	38.5133
20091622	1970-12-23	6	No	No	African American	Male	MBQ not interviewed		MBQ only	0.412239	0	2009-06-29	38.5161
20091623	1970-12-20	10	No	No	Caucasian	Female	MBQ not interviewed		MBQ only	0.170553	0	2009-06-29	38.5243
20091624	1970-12-19	6	Yes	No	Hispanic	Male	MBQ not interviewed		MBQ only	0.595161	0	2009-06-29	38.527
20091625	1970-12-17	6	No	No	Caucasian	Female	MBQ not interviewed		MBQ only	0.858344	0	2009-06-29	38.5325
20091626	1970-12-14	8	No	No	Caucasian	Male	MBQ not interviewed		MBQ only	0.430778	0	2009-06-29	38.5407
20091627	1970-12-08	6	No	No	Caucasian	Male	MBQ not interviewed		MBQ only	0.709882	0	2009-06-29	38.5572
20091628	1970-12-06	6	No	No	Caucasian	Male	MBQ not interviewed		MBQ only	0.469517	0	2009-06-29	38.5626
20091629	1970-11-30	6	Yes	No	Caucasian	Male	MBQ not interviewed		MBQ only	0.834831	0	2009-06-29	38.5791
20091630	1970-11-30	12	No	No	Caucasian	Female	MBQ not interviewed		MBQ only	0.352507	0	2009-06-29	38.5791
20091631	1970-11-29	6	No	No	Caucasian	Male	MBQ not interviewed		MBQ only	0.887318	0	2009-06-29	38.5818
20091632	1970-11-29	10	No	No	Caucasian	Male	MBQ not interviewed		MBQ only	0.923964	0	2009-06-29	38.5818
20091633	1970-11-21	6	No	No	Caucasian	Male	MBQ not interviewed		MBQ only	0.0214168	1	2009-06-29	38.6037
20091634	1970-11-17	6	No	Yes	Caucasian	Male	MBQ not interviewed		MBQ only	0.552607	0	2009-06-29	38.6146
20091635	1970-11-15	10	No	No	Caucasian	Male	MBQ not interviewed		MBQ only	0.553173	0	2009-06-29	38.6201
20091636	1970-11-10	10	No	No	Caucasian	Female	MBQ not interviewed		MBQ only	0.926786	0	2009-06-29	38.6338
20091637	1970-11-10	8	No	No	Caucasian	Male	MBQ not interviewed		MBQ only	0.558002	0	2009-06-29	38.6338
20091638	1970-11-09	6	No	Yes	Caucasian	Male	MBQ not interviewed		MBQ only	0.93389	0	2009-06-29	38.6366
20091639	1970-11-05	6	No	No	Hispanic	Male	MBQ not interviewed		MBQ only	0.349356	0	2009-06-29	38.6475
20091640	1970-11-04	4	No	No	Caucasian	Male	MBQ not interviewed		MBQ only	0.162376	0	2009-06-29	38.6502
20091641	1970-11-03	6	No	No	Caucasian	Male	MBQ not interviewed		MBQ only	0.500035	0	2009-06-29	38.653
20091642	1970-11-03	10	No	No	African American	Female	Interviewee	Selectee	Selected	0.360813	1	2009-06-29	38.653
20091643	1970-11-02	10	No	No	Caucasian	Male	MBQ not interviewed		MBQ only	0.249956	0	2009-06-29	38.6557
20091644	1970-11-01	10	No	No	Caucasian	Male	MBQ not interviewed		MBQ only	0.0391164	1	2009-06-29	38.6585
20091645	1970-11-01	6	No	Yes	Caucasian	Male	MBQ not interviewed		MBQ only	0.876666	0	2009-06-29	38.6585
20091646	1970-10-31	8	No	No	Caucasian	Male	MBQ not interviewed		MBQ only	0.349382	0	2009-06-29	38.6612
20091647	1970-10-31	8	No	No	Caucasian	Male	MBQ not interviewed		MBQ only	0.515389	0	2009-06-29	38.6612
20091648	1970-10-30	10	No	No	Asian/Pacific Islander	Male	MBQ not interviewed		MBQ only	0.508125	0	2009-06-29	38.6639
20091649	1970-10-30	6	No	No	Caucasian	Male	MBQ not interviewed		MBQ only	0.261638	0	2009-06-29	38.6639
20091650	1970-10-28	12	No	No	Caucasian	Male	MBQ not interviewed		MBQ only	0.150752	1	2009-06-29	38.6694
20091651	1970-10-27	6	No	No	Hispanic	Male	MBQ not interviewed		MBQ only	0.916854	0	2009-06-29	38.6721
20091652	1970-10-27	10	No	No	Hispanic	Male	MBQ not interviewed		MBQ only	0.50386	0	2009-06-29	38.6721
20091653	1970-10-24	10	No	No	Caucasian	Female	MBQ not interviewed		MBQ only	0.837609	0	2009-06-29	38.6804
20091654	1970-10-21	4	Yes	No	Caucasian	Male	MBQ not interviewed		MBQ only	0.786678	0	2009-06-29	38.6886
20091655	1970-10-09	12	No	No	Caucasian	Male	MBQ not interviewed		MBQ only	0.60819	0	2009-06-29	38.7214
20091656	1970-10-07	4	No	Yes	Asian/Pacific Islander	Male	MBQ not interviewed		MBQ only	0.667947	0	2009-06-29	38.7269
20091657	1970-10-06	8	No	No		Male	MBQ not interviewed		MBQ only	0.300092	0	2009-06-29	38.7296
20091658	1970-10-02	12	No	No	African American	Female	MBQ not interviewed		MBQ only	0.322267	0	2009-06-29	38.7406
20091659	1970-10-01	12	No	No	Caucasian	Female	MBQ not interviewed		MBQ only	0.56997	0	2009-06-29	38.7433
20091660	1970-09-29	4	No	No	Caucasian	Male	MBQ not interviewed		MBQ only	0.20043	0	2009-06-29	38.7488
20091661	1970-09-29	14	No	No	Caucasian	Female	MBQ not interviewed		MBQ only	0.106094	1	2009-06-29	38.7488
20091662	1970-09-28	10	No	No	Caucasian	Male	MBQ not interviewed		MBQ only	0.403184	0	2009-06-29	38.7515
20091663	1970-09-21	6	No	No	Caucasian	Male	MBQ not interviewed		MBQ only	0.876878	0	2009-06-29	38.7707
20091664	1970-09-21	6	No	No	Hispanic	Female	MBQ not interviewed		MBQ only	0.252498	0	2009-06-29	38.7707
20091665	1970-09-17	6	No	No	Hispanic	Male	MBQ not interviewed		MBQ only	0.0247806	1	2009-06-29	38.7817
20091666	1970-09-16	6	No	Yes	Caucasian	Male	MBQ not interviewed		MBQ only	0.352639	0	2009-06-29	38.7844
20091667	1970-09-13	14	No	No	Hispanic	Male	MBQ not interviewed		MBQ only	0.968004	0	2009-06-29	38.7926
20091668	1970-09-09	6	No	No	Caucasian	Male	MBQ not interviewed		MBQ only	0.986008	0	2009-06-29	38.8036
20091669	1970-09-02	6	Yes	No	Caucasian	Male	MBQ not interviewed		MBQ only	0.757399	0	2009-06-29	38.8227
20091670	1970-09-01	6	No	Yes	Caucasian	Male	MBQ not interviewed		MBQ only	0.746248	0	2009-06-29	38.8255
20091671	1970-08-31	4	Yes	No	Caucasian	Male	MBQ not interviewed		MBQ only	0.934463	0	2009-06-29	38.8282
20091672	1970-08-29	4	No	No	Caucasian	Male	MBQ not interviewed		MBQ only	0.248886	0	2009-06-29	38.8337
20091673	1970-08-28	10	No	No	Caucasian	Male	MBQ not interviewed		MBQ only	0.40861	0	2009-06-29	38.8364
20091674	1970-08-24	10	No	No	Caucasian	Female	MBQ not interviewed		MBQ only	0.114094	1	2009-06-29	38.8474
20091675	1970-08-20	4	No	No	Caucasian	Male	MBQ not interviewed		MBQ only	0.369778	0	2009-06-29	38.8583
20091676	1970-08-19	4	No	No	Caucasian	Male	MBQ not interviewed		MBQ only	0.283558	0	2009-06-29	38.8611
20091677	1970-08-18	10	No	No	African American	Male	Interviewee	Interviewee not selected	MBQ Rejected at Interview	0.101018	1	2009-06-29	38.8638
20091678	1970-08-17	4	No	No	Caucasian	Male	MBQ not interviewed		MBQ only	0.618872	0	2009-06-29	38.8665
20091679	1970-08-17	10	Yes	No	Caucasian	Male	MBQ not interviewed		MBQ only	0.721498	0	2009-06-29	38.8665
20091680	1970-08-07	10	Yes	No	Caucasian	Male	MBQ not interviewed		MBQ only	0.780978	0	2009-06-29	38.8939
20091681	1970-08-06	6	No	No	Caucasian	Male	MBQ not interviewed		MBQ only	0.0781441	1	2009-06-29	38.8966
20091682	1970-07-30	8	No	No	Caucasian	Male	MBQ not interviewed		MBQ only	0.150191	1	2009-06-29	38.9158
20091683	1970-07-29	4	No	No	Hispanic	Male	MBQ not interviewed		MBQ only	0.603717	0	2009-06-29	38.9185
20091684	1970-07-28	14	No	No	Caucasian	Female	MBQ not interviewed		MBQ only	0.13406	1	2009-06-29	38.9213
20091685	1970-07-24	4	No	No	Caucasian	Male	MBQ not interviewed		MBQ only	0.489904	0	2009-06-29	38.9322
20091686	1970-07-21	12	No	No	Asian/Pacific Islander	Female	MBQ not interviewed		MBQ only	0.862878	0	2009-06-29	38.9405
20091687	1970-07-20	4	No	No	Caucasian	Male	MBQ not interviewed		MBQ only	0.447491	0	2009-06-29	38.9432
20091688	1970-07-20	4	No	No	Hispanic	Male	MBQ not interviewed		MBQ only	0.941566	0	2009-06-29	38.9432
20091689	1970-07-18	16	No	No	Caucasian	Male	MBQ not interviewed		MBQ only	0.93312	0	2009-06-29	38.9487
20091690	1970-07-18	6	Yes	No	Caucasian	Male	MBQ not interviewed		MBQ only	0.108245	1	2009-06-29	38.9487
20091691	1970-07-17	6	No	No	Caucasian	Male	MBQ not interviewed		MBQ only	0.238842	0	2009-06-29	38.9514
20091692	1970-07-17	6	Yes	No		Male	MBQ not interviewed		MBQ only	0.580205	0	2009-06-29	38.9514
20091693	1970-07-12	8	No	No	Caucasian	Male	MBQ not interviewed		MBQ only	0.401601	0	2009-06-29	38.9651
20091694	1970-07-08	10	No	No	Caucasian	Female	MBQ not interviewed		MBQ only	0.719041	0	2009-06-29	38.976
20091695	1970-07-05	6	No	Yes	Caucasian	Male	MBQ not interviewed		MBQ only	0.149729	1	2009-06-29	38.9843
20091696	1970-07-02	10	No	No	Caucasian	Female	MBQ not interviewed		MBQ only	0.209675	0	2009-06-29	38.9925
20091697	1970-06-24	8	No	No	Caucasian	Male	MBQ not interviewed		MBQ only	0.768747	0	2009-06-29	39.0144
20091698	1970-06-21	6	Yes	No	Hispanic	Male	MBQ not interviewed		MBQ only	0.87356	0	2009-06-29	39.0226
20091699	1970-06-19	10	No	No	Caucasian	Female	MBQ not interviewed		MBQ only	0.330208	0	2009-06-29	39.0281
20091700	1970-06-18	6	No	No	Asian/Pacific Islander	Male	MBQ not interviewed		MBQ only	0.701967	0	2009-06-29	39.0308
20091701	1970-06-14	4	No	No	Hispanic	Male	MBQ not interviewed		MBQ only	0.484807	0	2009-06-29	39.0418
20091702	1970-06-09	6	Yes	No	Hispanic	Male	MBQ not interviewed		MBQ only	0.937265	0	2009-06-29	39.0554
20091703	1970-06-08	10	No	No	Caucasian	Male	MBQ not interviewed		MBQ only	0.293793	0	2009-06-29	39.0582
20091704	1970-06-08	10	No	No	Caucasian	Female	MBQ not interviewed		MBQ only	0.0746776	1	2009-06-29	39.0582
20091705	1970-06-06	4	No	No	Asian/Pacific Islander	Male	MBQ not interviewed		MBQ only	0.0803821	1	2009-06-29	39.0637
20091706	1970-06-01	6	No	Yes	Caucasian	Male	MBQ not interviewed		MBQ only	0.482856	0	2009-06-29	39.0773
20091707	1970-05-31	8	No	Yes	Caucasian	Male	MBQ not interviewed		MBQ only	0.605039	0	2009-06-29	39.0801
20091708	1970-05-29	10	Yes	No	Caucasian	Male	MBQ not interviewed		MBQ only	0.766288	0	2009-06-29	39.0856
20091709	1970-05-28	6	Yes	No	Caucasian	Male	MBQ not interviewed		MBQ only	0.279294	0	2009-06-29	39.0883
20091710	1970-05-21	14	No	No	Caucasian	Male	MBQ not interviewed		MBQ only	0.305782	0	2009-06-29	39.1075
20091711	1970-05-20	8	No	Yes	Caucasian	Male	MBQ not interviewed		MBQ only	0.641579	0	2009-06-29	39.1102
20091712	1970-05-19	6	Yes	No	Caucasian	Male	MBQ not interviewed		MBQ only	0.36641	0	2009-06-29	39.1129
20091713	1970-05-12	14	No	No	Caucasian	Male	MBQ not interviewed		MBQ only	0.842323	0	2009-06-29	39.1321
20091714	1970-05-12	6	No	No	Caucasian	Male	MBQ not interviewed		MBQ only	0.760506	0	2009-06-29	39.1321
20091715	1970-05-12	6	No	No	Caucasian	Male	MBQ not interviewed		MBQ only	0.743157	0	2009-06-29	39.1321
20091716	1970-05-10	8	No	No		Female	MBQ not interviewed		MBQ only	0.208783	0	2009-06-29	39.1376
20091717	1970-05-10	4	No	No	Hispanic	Male	MBQ not interviewed		MBQ only	0.865456	0	2009-06-29	39.1376
20091718	1970-05-08	8	No	No	Caucasian	Male	MBQ not interviewed		MBQ only	0.795658	0	2009-06-29	39.1431
20091719	1970-05-08	10	No	No	Caucasian	Female	MBQ not interviewed		MBQ only	0.880185	0	2009-06-29	39.1431
20091720	1970-05-07	10	No	No	Caucasian	Male	Interviewee	Interviewee not selected	MBQ Rejected at Interview	0.694684	1	2009-06-29	39.1458
20091721	1970-05-06	10	No	No	Caucasian	Male	MBQ not interviewed		MBQ only	0.283365	0	2009-06-29	39.1485
20091722	1970-05-05	6	No	No	Caucasian	Male	MBQ not interviewed		MBQ only	0.0229223	1	2009-06-29	39.1513
20091723	1970-04-30	8	No	No	Caucasian	Male	MBQ not interviewed		MBQ only	0.786078	0	2009-06-29	39.165
20091724	1970-04-30	6	No	No	Caucasian	Male	MBQ not interviewed		MBQ only	0.287006	0	2009-06-29	39.165
20091725	1970-04-29	6	No	No	Caucasian	Female	MBQ not interviewed		MBQ only	0.577176	0	2009-06-29	39.1677
20091726	1970-04-26	10	No	No	Caucasian	Female	MBQ not interviewed		MBQ only	0.585091	0	2009-06-29	39.1759
20091727	1970-04-21	8	No	No	African American	Male	MBQ not interviewed		MBQ only	0.325671	0	2009-06-29	39.1896
20091728	1970-04-18	6	No	Yes	Caucasian	Male	MBQ not interviewed		MBQ only	0.606434	0	2009-06-29	39.1978
20091729	1970-04-11	12	No	No	Caucasian	Male	MBQ not interviewed		MBQ only	0.858189	0	2009-06-29	39.217
20091730	1970-04-08	4	No	No	Caucasian	Male	MBQ not interviewed		MBQ only	0.604013	0	2009-06-29	39.2252
20091731	1970-04-07	8	No	No	Caucasian	Female	MBQ not interviewed		MBQ only	0.301949	0	2009-06-29	39.2279
20091732	1970-03-31	6	No	No	Hispanic	Male	MBQ not interviewed		MBQ only	0.915205	0	2009-06-29	39.2471
20091733	1970-03-30	6	No	No	Hispanic	Male	MBQ not interviewed		MBQ only	0.914073	0	2009-06-29	39.2498
20091734	1970-03-29	4	No	No	Hispanic	Male	MBQ not interviewed		MBQ only	0.08497	1	2009-06-29	39.2526
20091735	1970-03-28	10	No	No	African American	Female	Interviewee	Interviewee not selected	MBQ Rejected at Interview	0.909892	1	2009-06-29	39.2553
20091736	1970-03-27	4	No	Yes	Caucasian	Female	MBQ not interviewed		MBQ only	0.882314	0	2009-06-29	39.258
20091737	1970-03-24	6	No	No	Caucasian	Male	MBQ not interviewed		MBQ only	0.132567	1	2009-06-29	39.2663
20091738	1970-03-22	6	No	No	Caucasian	Male	MBQ not interviewed		MBQ only	0.959147	0	2009-06-29	39.2717
20091739	1970-03-21	8	No	Yes	Caucasian	Male	MBQ not interviewed		MBQ only	0.195943	0	2009-06-29	39.2745
20091740	1970-03-19	6	No	No	Caucasian	Female	MBQ not interviewed		MBQ only	0.94222	0	2009-06-29	39.2799
20091741	1970-03-18	6	No	Yes	Caucasian	Male	MBQ not interviewed		MBQ only	0.689925	0	2009-06-29	39.2827
20091742	1970-03-16	12	No	No	Caucasian	Male	MBQ not interviewed		MBQ only	0.819079	0	2009-06-29	39.2882
20091743	1970-03-13	6	No	No	Hispanic	Male	MBQ not interviewed		MBQ only	0.442095	0	2009-06-29	39.2964
20091744	1970-03-11	12	No	No	Caucasian	Male	MBQ not interviewed		MBQ only	0.671569	0	2009-06-29	39.3018
20091745	1970-02-27	6	No	No	Caucasian	Male	MBQ not interviewed		MBQ only	0.904583	0	2009-06-29	39.3347
20091746	1970-02-26	4	No	No	Caucasian	Female	MBQ not interviewed		MBQ only	0.0140284	1	2009-06-29	39.3374
20091747	1970-02-22	8	No	No	Hispanic	Male	MBQ not interviewed		MBQ only	0.351684	0	2009-06-29	39.3484
20091748	1970-02-18	6	No	No	Caucasian	Female	MBQ not interviewed		MBQ only	0.113781	1	2009-06-29	39.3593
20091749	1970-02-17	12	No	No	Caucasian	Male	MBQ not interviewed		MBQ only	0.190978	0	2009-06-29	39.3621
20091750	1970-02-14	6	No	No	Hispanic	Male	MBQ not interviewed		MBQ only	0.554681	0	2009-06-29	39.3703
20091751	1970-02-13	14	No	Yes	Caucasian	Male	MBQ not interviewed		MBQ only	0.431677	0	2009-06-29	39.373
20091752	1970-02-06	10	No	No	Caucasian	Male	MBQ not interviewed		MBQ only	0.50174	0	2009-06-29	39.3922
20091753	1970-02-04	4	No	No	Caucasian	Male	MBQ not interviewed		MBQ only	0.22644	0	2009-06-29	39.3977
20091754	1970-02-01	6	No	No	Caucasian	Male	MBQ not interviewed		MBQ only	0.734975	0	2009-06-29	39.4059
20091755	1970-01-29	14	No	No	Caucasian	Male	MBQ not interviewed		MBQ only	0.47352	0	2009-06-29	39.4141
20091756	1970-01-29	6	No	No	Caucasian	Male	MBQ not interviewed		MBQ only	0.830037	0	2009-06-29	39.4141
20091757	1970-01-27	4	No	No	African American	Female	MBQ not interviewed		MBQ only	0.795579	0	2009-06-29	39.4196
20091758	1970-01-27	6	No	No	Caucasian	Male	MBQ not interviewed		MBQ only	0.742399	0	2009-06-29	39.4196
20091759	1970-01-24	18	No	No	Caucasian	Female	MBQ not interviewed		MBQ only	0.0443664	1	2009-06-29	39.4278
20091760	1970-01-24	6	No	No	Caucasian	Female	MBQ not interviewed		MBQ only	0.911035	0	2009-06-29	39.4278
20091761	1970-01-23	4	No	Yes	Caucasian	Male	MBQ not interviewed		MBQ only	0.781129	0	2009-06-29	39.4305
20091762	1970-01-22	14	No	No	Caucasian	Male	MBQ not interviewed		MBQ only	0.619352	0	2009-06-29	39.4333
20091763	1970-01-22	8	No	Yes	Caucasian	Male	MBQ not interviewed		MBQ only	0.84415	0	2009-06-29	39.4333
20091764	1970-01-21	4	No	No	Caucasian	Male	MBQ not interviewed		MBQ only	0.157165	0	2009-06-29	39.436
20091765	1970-01-15	6	No	No	Hispanic	Male	MBQ not interviewed		MBQ only	0.157999	0	2009-06-29	39.4524
20091766	1970-01-15	12	No	No	Caucasian	Male	MBQ not interviewed		MBQ only	0.837655	0	2009-06-29	39.4524
20091767	1970-01-13	14	No	No	Caucasian	Female	Interviewee	Interviewee not selected	MBQ Rejected at Interview	0.723693	1	2009-06-29	39.4579
20091768	1970-01-13	12	Yes	No	Caucasian	Female	MBQ not interviewed		MBQ only	0.87126	0	2009-06-29	39.4579
20091769	1970-01-12	4	No	Yes	Hispanic	Male	MBQ not interviewed		MBQ only	0.0786514	1	2009-06-29	39.4606
20091770	1970-01-08	8	No	No	Caucasian	Male	Interviewee	Interviewee not selected	MBQ Rejected at Interview	0.946528	1	2009-06-29	39.4716
20091771	1970-01-06	6	Yes	No		Male	MBQ not interviewed		MBQ only	0.300379	0	2009-06-29	39.4771
20091772	1970-01-04	4	No	No	Hispanic	Male	MBQ not interviewed		MBQ only	0.87625	0	2009-06-29	39.4825
20091773	1970-01-03	10	No	Yes	Caucasian	Male	MBQ not interviewed		MBQ only	0.0988206	1	2009-06-29	39.4853
20091774	1969-12-30	14	No	Yes	Caucasian	Male	MBQ not interviewed		MBQ only	0.678837	0	2009-06-29	39.4962
20091775	1969-12-26	6	No	Yes	Caucasian	Male	MBQ not interviewed		MBQ only	0.854146	0	2009-06-29	39.5072
20091776	1969-12-18	2	Yes	No	Caucasian	Male	MBQ not interviewed		MBQ only	0.315811	0	2009-06-29	39.5291
20091777	1969-12-17	8	No	No	Caucasian	Male	MBQ not interviewed		MBQ only	0.675836	0	2009-06-29	39.5318
20091778	1969-12-11	8	No	No	Hispanic	Male	MBQ not interviewed		MBQ only	0.795829	0	2009-06-29	39.5483
20091779	1969-12-10	10	No	No	Caucasian	Male	MBQ not interviewed		MBQ only	0.689339	0	2009-06-29	39.551
20091780	1969-12-07	6	No	Yes	Caucasian	Male	MBQ not interviewed		MBQ only	0.2162	0	2009-06-29	39.5592
20091781	1969-12-04	4	No	No		Male	MBQ not interviewed		MBQ only	0.0902604	1	2009-06-29	39.5674
20091782	1969-12-03	10	Yes	No	Caucasian	Male	MBQ not interviewed		MBQ only	0.289814	0	2009-06-29	39.5702
20091783	1969-11-30	6	No	Yes	Asian/Pacific Islander	Female	MBQ not interviewed		MBQ only	0.0240972	1	2009-06-29	39.5784
20091784	1969-11-29	6	No	Yes	Caucasian	Male	Interviewee	Interviewee not selected	MBQ Rejected at Interview	0.922168	1	2009-06-29	39.5811
20091785	1969-11-28	6	No	No	Caucasian	Male	MBQ not interviewed		MBQ only	0.119329	1	2009-06-29	39.5838
20091786	1969-11-28	4	No	No	Caucasian	Male	MBQ not interviewed		MBQ only	0.555928	0	2009-06-29	39.5838
20091787	1969-11-19	4	No	No	Caucasian	Male	MBQ not interviewed		MBQ only	0.656152	0	2009-06-29	39.6085
20091788	1969-11-18	10	No	No	Caucasian	Male	MBQ not interviewed		MBQ only	0.566305	0	2009-06-29	39.6112
20091789	1969-11-17	8	Yes	No	Caucasian	Male	MBQ not interviewed		MBQ only	0.626711	0	2009-06-29	39.614
20091790	1969-11-15	10	No	No	Caucasian	Male	MBQ not interviewed		MBQ only	0.752012	0	2009-06-29	39.6194
20091791	1969-11-10	10	No	No	Caucasian	Male	MBQ not interviewed		MBQ only	0.33921	0	2009-06-29	39.6331
20091792	1969-11-05	8	No	No	Caucasian	Male	MBQ not interviewed		MBQ only	0.0699901	1	2009-06-29	39.6468
20091793	1969-11-02	12	Yes	No	Caucasian	Male	MBQ not interviewed		MBQ only	0.074375	1	2009-06-29	39.655
20091794	1969-10-31	6	No	No	Hispanic	Male	MBQ not interviewed		MBQ only	0.279956	0	2009-06-29	39.6605
20091795	1969-10-22	10	No	No	Caucasian	Male	MBQ not interviewed		MBQ only	0.920494	0	2009-06-29	39.6851
20091796	1969-10-20	10	No	No	American Indian/Alaskan Native	Male	MBQ not interviewed		MBQ only	0.960305	0	2009-06-29	39.6906
20091797	1969-10-19	12	Yes	No	Caucasian	Male	MBQ not interviewed		MBQ only	0.556636	0	2009-06-29	39.6934
20091798	1969-10-17	6	Yes	No	Caucasian	Male	MBQ not interviewed		MBQ only	0.180428	0	2009-06-29	39.6988
20091799	1969-10-14	8	No	No	Asian/Pacific Islander	Female	MBQ not interviewed		MBQ only	0.991206	0	2009-06-29	39.707
20091800	1969-10-07	10	No	No	Caucasian	Male	MBQ not interviewed		MBQ only	0.833016	0	2009-06-29	39.7262
20091801	1969-10-01	12	No	No	Asian/Pacific Islander	Male	MBQ not interviewed		MBQ only	0.968937	0	2009-06-29	39.7426
20091802	1969-09-28	4	No	No	Caucasian	Male	MBQ not interviewed		MBQ only	0.981034	0	2009-06-29	39.7509
20091803	1969-09-27	16	No	No	Caucasian	Female	MBQ not interviewed		MBQ only	0.549639	0	2009-06-29	39.7536
20091804	1969-09-27	10	Yes	No	Caucasian	Male	MBQ not interviewed		MBQ only	0.602914	0	2009-06-29	39.7536
20091805	1969-09-23	6	No	No	Caucasian	Male	MBQ not interviewed		MBQ only	0.964817	0	2009-06-29	39.7645
20091806	1969-09-19	8	No	Yes	Caucasian	Male	MBQ not interviewed		MBQ only	0.674555	0	2009-06-29	39.7755
20091807	1969-09-19	18	No	No	Caucasian	Male	MBQ not interviewed		MBQ only	0.708269	0	2009-06-29	39.7755
20091808	1969-08-30	8	Yes	No	Caucasian	Male	MBQ not interviewed		MBQ only	0.343099	0	2009-06-29	39.8303
20091809	1969-08-28	16	Yes	No	Caucasian	Male	MBQ not interviewed		MBQ only	0.512258	0	2009-06-29	39.8357
20091810	1969-08-19	10	Yes	No	Caucasian	Female	MBQ not interviewed		MBQ only	0.918644	0	2009-06-29	39.8604
20091811	1969-08-11	4	No	No	Caucasian	Male	MBQ not interviewed		MBQ only	0.938542	0	2009-06-29	39.8823
20091812	1969-08-10	6	No	No	Caucasian	Female	MBQ not interviewed		MBQ only	0.620939	0	2009-06-29	39.885
20091813	1969-08-07	10	No	No	Caucasian	Male	MBQ not interviewed		MBQ only	0.779991	0	2009-06-29	39.8932
20091814	1969-07-31	12	No	No	Caucasian	Male	MBQ not interviewed		MBQ only	0.0486647	1	2009-06-29	39.9124
20091815	1969-07-31	6	No	No	Asian/Pacific Islander	Female	MBQ not interviewed		MBQ only	0.0985894	1	2009-06-29	39.9124
20091816	1969-07-29	4	No	No	Hispanic	Male	MBQ not interviewed		MBQ only	0.474719	0	2009-06-29	39.9179
20091817	1969-07-26	6	No	No		Male	MBQ not interviewed		MBQ only	0.915035	0	2009-06-29	39.9261
20091818	1969-07-25	8	Yes	No		Female	MBQ not interviewed		MBQ only	0.780447	0	2009-06-29	39.9288
20091819	1969-07-24	4	No	No	Caucasian	Male	MBQ not interviewed		MBQ only	0.11143	1	2009-06-29	39.9316
20091820	1969-07-21	6	No	Yes	African American	Male	MBQ not interviewed		MBQ only	0.187883	0	2009-06-29	39.9398
20091821	1969-07-21	4	No	No	Caucasian	Male	MBQ not interviewed		MBQ only	0.359259	0	2009-06-29	39.9398
20091822	1969-07-17	4	No	No	Caucasian	Male	MBQ not interviewed		MBQ only	0.984712	0	2009-06-29	39.9507
20091823	1969-07-15	6	No	No	Caucasian	Male	MBQ not interviewed		MBQ only	0.395646	0	2009-06-29	39.9562
20091824	1969-07-09	6	No	No	Caucasian	Male	MBQ not interviewed		MBQ only	0.337859	0	2009-06-29	39.9726
20091825	1969-07-07	8	No	Yes	Hispanic	Male	MBQ not interviewed		MBQ only	0.0071045	1	2009-06-29	39.9781
20091826	1969-07-05	4	No	No	Caucasian	Male	MBQ not interviewed		MBQ only	0.94511	0	2009-06-29	39.9836
20091827	1969-06-30	10	No	No	Caucasian	Male	MBQ not interviewed		MBQ only	0.407718	0	2009-06-29	39.9973
20091828	1969-06-27	6	No	Yes	Caucasian	Male	MBQ not interviewed		MBQ only	0.175168	0	2009-06-29	40.0055
20091829	1969-06-26	10	No	No	Caucasian	Female	MBQ not interviewed		MBQ only	0.69197	0	2009-06-29	40.0082
20091830	1969-06-22	6	No	No	Caucasian	Male	MBQ not interviewed		MBQ only	0.374062	0	2009-06-29	40.0192
20091831	1969-06-20	6	No	Yes	Asian/Pacific Islander	Male	MBQ not interviewed		MBQ only	0.439619	0	2009-06-29	40.0246
20091832	1969-06-16	6	No	No	African American	Female	MBQ not interviewed		MBQ only	0.889244	0	2009-06-29	40.0356
20091833	1969-06-14	6	No	No	Caucasian	Female	MBQ not interviewed		MBQ only	0.944123	0	2009-06-29	40.0411
20091834	1969-06-09	8	No	No	Caucasian	Male	MBQ not interviewed		MBQ only	0.765156	0	2009-06-29	40.0548
20091835	1969-06-09	6	No	No	Asian/Pacific Islander	Female	MBQ not interviewed		MBQ only	0.485203	0	2009-06-29	40.0548
20091836	1969-05-29	6	Yes	No	Caucasian	Female	MBQ not interviewed		MBQ only	0.767274	0	2009-06-29	40.0849
20091837	1969-05-26	4	No	No	Caucasian	Male	MBQ not interviewed		MBQ only	0.529125	0	2009-06-29	40.0931
20091838	1969-05-24	12	No	No	Caucasian	Male	MBQ not interviewed		MBQ only	0.463725	0	2009-06-29	40.0986
20091839	1969-05-22	8	No	No	Caucasian	Male	MBQ not interviewed		MBQ only	0.80685	0	2009-06-29	40.104
20091840	1969-05-12	6	No	No		Male	MBQ not interviewed		MBQ only	0.314722	0	2009-06-29	40.1314
20091841	1969-04-29	6	No	No	African American	Male	Interviewee	Interviewee not selected	MBQ Rejected at Interview	0.185529	1	2009-06-29	40.167
20091842	1969-04-21	12	No	Yes	Caucasian	Male	MBQ not interviewed		MBQ only	0.813044	0	2009-06-29	40.1889
20091843	1969-04-18	14	No	No	Caucasian	Male	MBQ not interviewed		MBQ only	0.296616	0	2009-06-29	40.1971
20091844	1969-04-17	8	No	No	Caucasian	Male	MBQ not interviewed		MBQ only	0.0052301	1	2009-06-29	40.1999
20091845	1969-04-15	8	No	No	Caucasian	Male	MBQ not interviewed		MBQ only	0.381623	0	2009-06-29	40.2053
20091846	1969-04-15	6	Yes	No	Caucasian	Male	MBQ not interviewed		MBQ only	0.72912	0	2009-06-29	40.2053
20091847	1969-04-12	6	Yes	No	Caucasian	Male	MBQ not interviewed		MBQ only	0.543047	0	2009-06-29	40.2136
20091848	1969-04-11	10	No	No	Caucasian	Male	MBQ not interviewed		MBQ only	0.242449	0	2009-06-29	40.2163
20091849	1969-04-08	10	No	No	Caucasian	Male	MBQ not interviewed		MBQ only	0.320856	0	2009-06-29	40.2245
20091850	1969-04-03	6	No	Yes	Caucasian	Male	MBQ not interviewed		MBQ only	0.199028	0	2009-06-29	40.2382
20091851	1969-03-26	10	No	Yes	Caucasian	Male	MBQ not interviewed		MBQ only	0.0324605	1	2009-06-29	40.2601
20091852	1969-03-09	6	No	No	Caucasian	Male	MBQ not interviewed		MBQ only	0.231502	0	2009-06-29	40.3066
20091853	1969-03-08	8	No	No	Caucasian	Male	MBQ not interviewed		MBQ only	0.355525	0	2009-06-29	40.3094
20091854	1969-03-06	6	No	No	Caucasian	Male	MBQ not interviewed		MBQ only	0.974525	0	2009-06-29	40.3149
20091855	1969-03-05	6	No	No	Caucasian	Male	MBQ not interviewed		MBQ only	0.762544	0	2009-06-29	40.3176
20091856	1969-02-24	8	No	No	Caucasian	Male	MBQ not interviewed		MBQ only	0.0736904	1	2009-06-29	40.3422
20091857	1969-02-19	10	No	No	Caucasian	Male	MBQ not interviewed		MBQ only	0.400048	0	2009-06-29	40.3559
20091858	1969-02-16	14	No	No		Male	MBQ not interviewed		MBQ only	0.721563	0	2009-06-29	40.3641
20091859	1969-02-15	10	No	No	Caucasian	Male	MBQ not interviewed		MBQ only	0.363423	0	2009-06-29	40.3669
20091860	1969-02-08	4	No	No	Caucasian	Female	MBQ not interviewed		MBQ only	0.053136	1	2009-06-29	40.386
20091861	1969-02-06	18	Yes	No	Caucasian	Male	MBQ not interviewed		MBQ only	0.0806496	1	2009-06-29	40.3915
20091862	1969-02-06	4	No	No	Caucasian	Male	MBQ not interviewed		MBQ only	0.244803	0	2009-06-29	40.3915
20091863	1969-02-06	8	No	No	Caucasian	Male	MBQ not interviewed		MBQ only	0.257922	0	2009-06-29	40.3915
20091864	1969-02-04	10	No	No	Caucasian	Female	MBQ not interviewed		MBQ only	0.200063	0	2009-06-29	40.397
20091865	1969-01-27	8	No	No	Caucasian	Male	MBQ not interviewed		MBQ only	0.0857015	1	2009-06-29	40.4189
20091866	1969-01-25	8	No	No	Caucasian	Male	MBQ not interviewed		MBQ only	0.875741	0	2009-06-29	40.4244
20091867	1969-01-24	12	No	No	Caucasian	Male	MBQ not interviewed		MBQ only	0.01426	1	2009-06-29	40.4271
20091868	1969-01-23	10	No	Yes	Caucasian	Male	MBQ not interviewed		MBQ only	0.690271	0	2009-06-29	40.4298
20091869	1969-01-20	4	No	No	Caucasian	Male	MBQ not interviewed		MBQ only	0.731264	0	2009-06-29	40.4381
20091870	1969-01-18	10	No	No	Hispanic	Male	MBQ not interviewed		MBQ only	0.87873	0	2009-06-29	40.4435
20091871	1969-01-16	18	No	No	Caucasian	Male	MBQ not interviewed		MBQ only	0.632342	0	2009-06-29	40.449
20091872	1969-01-11	10	Yes	No	Caucasian	Male	MBQ not interviewed		MBQ only	0.3413	0	2009-06-29	40.4627
20091873	1969-01-11	6	No	No	Caucasian	Female	MBQ not interviewed		MBQ only	0.422279	0	2009-06-29	40.4627
20091874	1969-01-08	8	No	No	Caucasian	Female	MBQ not interviewed		MBQ only	0.869022	0	2009-06-29	40.4709
20091875	1969-01-08	6	No	Yes	Caucasian	Male	MBQ not interviewed		MBQ only	0.839032	0	2009-06-29	40.4709
20091876	1969-01-05	6	Yes	No	Caucasian	Male	MBQ not interviewed		MBQ only	0.783007	0	2009-06-29	40.4791
20091877	1969-01-02	10	Yes	No	Caucasian	Female	MBQ not interviewed		MBQ only	0.718663	0	2009-06-29	40.4873
20091878	1968-12-28	6	No	Yes	Caucasian	Male	Interviewee	Selectee	Selected	0.6426	1	2009-06-29	40.501
20091879	1968-12-28	8	No	Yes	Asian/Pacific Islander	Male	MBQ not interviewed		MBQ only	0.951758	0	2009-06-29	40.501
20091880	1968-12-28	6	No	Yes	Caucasian	Male	Interviewee	Interviewee not selected	MBQ Rejected at Interview	0.954	1	2009-06-29	40.501
20091881	1968-12-28	12	No	No	Caucasian	Male	MBQ not interviewed		MBQ only	0.483434	0	2009-06-29	40.501
20091882	1968-12-27	6	No	No	Caucasian	Male	MBQ not interviewed		MBQ only	0.614775	0	2009-06-29	40.5038
20091883	1968-12-22	6	No	No	Asian/Pacific Islander	Male	MBQ not interviewed		MBQ only	0.0801324	1	2009-06-29	40.5175
20091884	1968-12-21	12	No	No	Caucasian	Female	MBQ not interviewed		MBQ only	0.849275	0	2009-06-29	40.5202
20091885	1968-12-19	4	No	No	Caucasian	Male	MBQ not interviewed		MBQ only	0.853457	0	2009-06-29	40.5257
20091886	1968-12-17	10	No	No		Male	MBQ not interviewed		MBQ only	0.186639	0	2009-06-29	40.5311
20091887	1968-12-14	8	No	Yes	Hispanic	Male	MBQ not interviewed		MBQ only	0.535005	0	2009-06-29	40.5394
20091888	1968-12-11	6	Yes	No	Caucasian	Male	MBQ not interviewed		MBQ only	0.958354	0	2009-06-29	40.5476
20091889	1968-12-06	10	No	No	Caucasian	Male	MBQ not interviewed		MBQ only	0.647853	0	2009-06-29	40.5613
20091890	1968-12-06	10	No	No	Caucasian	Male	MBQ not interviewed		MBQ only	0.405425	0	2009-06-29	40.5613
20091891	1968-12-05	4	No	No	Caucasian	Male	MBQ not interviewed		MBQ only	0.406091	0	2009-06-29	40.564
20091892	1968-12-05	18	No	No		Male	MBQ not interviewed		MBQ only	0.61167	0	2009-06-29	40.564
20091893	1968-12-04	12	No	No	Caucasian	Male	Interviewee	Interviewee not selected	MBQ Rejected at Interview	0.115108	1	2009-06-29	40.5667
20091894	1968-12-03	6	No	No	Caucasian	Female	MBQ not interviewed		MBQ only	0.115481	1	2009-06-29	40.5695
20091895	1968-11-16	6	No	No	Caucasian	Male	MBQ not interviewed		MBQ only	0.216626	0	2009-06-29	40.616
20091896	1968-11-15	12	No	Yes	Caucasian	Male	MBQ not interviewed		MBQ only	0.241608	0	2009-06-29	40.6188
20091897	1968-11-15	6	No	No	Caucasian	Male	MBQ not interviewed		MBQ only	0.716079	0	2009-06-29	40.6188
20091898	1968-11-13	10	No	No	Caucasian	Male	MBQ not interviewed		MBQ only	0.434149	0	2009-06-29	40.6242
20091899	1968-11-13	6	No	Yes	Caucasian	Male	MBQ not interviewed		MBQ only	0.933927	0	2009-06-29	40.6242
20091900	1968-11-11	14	No	No	African American	Male	MBQ not interviewed		MBQ only	0.431232	0	2009-06-29	40.6297
20091901	1968-11-08	6	No	No	Caucasian	Male	MBQ not interviewed		MBQ only	0.095744	1	2009-06-29	40.6379
20091902	1968-11-08	8	No	No	Caucasian	Male	MBQ not interviewed		MBQ only	0.738014	0	2009-06-29	40.6379
20091903	1968-11-06	4	No	No	Caucasian	Female	MBQ not interviewed		MBQ only	0.204669	0	2009-06-29	40.6434
20091904	1968-11-03	10	No	No	Caucasian	Male	MBQ not interviewed		MBQ only	0.71329	0	2009-06-29	40.6516
20091905	1968-10-30	14	No	No	Caucasian	Male	MBQ not interviewed		MBQ only	0.702158	0	2009-06-29	40.6626
20091906	1968-10-27	4	No	No	Caucasian	Male	MBQ not interviewed		MBQ only	0.210184	0	2009-06-29	40.6708
20091907	1968-10-24	8	No	Yes	Caucasian	Male	MBQ not interviewed		MBQ only	0.521404	0	2009-06-29	40.679
20091908	1968-10-22	4	No	No	Caucasian	Female	MBQ not interviewed		MBQ only	0.868326	0	2009-06-29	40.6845
20091909	1968-10-19	12	No	No	Caucasian	Male	MBQ not interviewed		MBQ only	0.255498	0	2009-06-29	40.6927
20091910	1968-10-18	8	No	No	Caucasian	Male	MBQ not interviewed		MBQ only	0.37309	0	2009-06-29	40.6954
20091911	1968-10-14	14	No	No	Caucasian	Male	MBQ not interviewed		MBQ only	0.0541766	1	2009-06-29	40.7064
20091912	1968-10-05	4	No	No	Caucasian	Male	MBQ not interviewed		MBQ only	0.597173	0	2009-06-29	40.731
20091913	1968-09-28	16	No	No	Caucasian	Male	MBQ not interviewed		MBQ only	0.297504	0	2009-06-29	40.7502
20091914	1968-09-25	4	No	No	Hispanic	Male	MBQ not interviewed		MBQ only	0.908154	0	2009-06-29	40.7584
20091915	1968-09-22	8	No	No	Caucasian	Male	MBQ not interviewed		MBQ only	0.416463	0	2009-06-29	40.7666
20091916	1968-09-21	8	No	Yes	Caucasian	Male	Interviewee	Interviewee not selected	MBQ Rejected at Interview	0.0726013	1	2009-06-29	40.7693
20091917	1968-09-19	4	No	No	Asian/Pacific Islander	Male	MBQ not interviewed		MBQ only	0.407956	0	2009-06-29	40.7748
20091918	1968-09-16	6	No	No	Caucasian	Male	MBQ not interviewed		MBQ only	0.264696	0	2009-06-29	40.783
20091919	1968-09-14	12	No	Yes	Caucasian	Male	MBQ not interviewed		MBQ only	0.722956	0	2009-06-29	40.7885
20091920	1968-09-07	12	No	No	Caucasian	Male	MBQ not interviewed		MBQ only	0.69412	0	2009-06-29	40.8077
20091921	1968-09-04	4	No	No	Caucasian	Male	MBQ not interviewed		MBQ only	0.990791	0	2009-06-29	40.8159
20091922	1968-09-01	10	No	No	Caucasian	Male	MBQ not interviewed		MBQ only	0.856572	0	2009-06-29	40.8241
20091923	1968-08-29	10	No	No	Caucasian	Male	MBQ not interviewed		MBQ only	0.195421	0	2009-06-29	40.8323
20091924	1968-08-27	10	No	No	Caucasian	Male	MBQ not interviewed		MBQ only	0.404863	0	2009-06-29	40.8378
20091925	1968-08-22	12	No	No	Hispanic	Female	MBQ not interviewed		MBQ only	0.598115	0	2009-06-29	40.8515
20091926	1968-08-21	10	No	No	Caucasian	Male	MBQ not interviewed		MBQ only	0.340917	0	2009-06-29	40.8542
20091927	1968-08-21	4	No	No	Caucasian	Male	MBQ not interviewed		MBQ only	0.928991	0	2009-06-29	40.8542
20091928	1968-08-16	8	No	No	Caucasian	Male	MBQ not interviewed		MBQ only	0.0613735	1	2009-06-29	40.8679
20091929	1968-08-09	4	No	No	Caucasian	Male	MBQ not interviewed		MBQ only	0.338837	0	2009-06-29	40.8871
20091930	1968-08-02	4	No	No	Caucasian	Male	MBQ not interviewed		MBQ only	0.62501	0	2009-06-29	40.9062
20091931	1968-07-27	14	No	No	Caucasian	Male	MBQ not interviewed		MBQ only	0.290662	0	2009-06-29	40.9227
20091932	1968-07-27	16	No	No	Caucasian	Male	MBQ not interviewed		MBQ only	0.468112	0	2009-06-29	40.9227
20091933	1968-07-25	14	No	No	Caucasian	Female	MBQ not interviewed		MBQ only	0.649152	0	2009-06-29	40.9281
20091934	1968-07-22	6	No	Yes	Caucasian	Male	MBQ not interviewed		MBQ only	0.550935	0	2009-06-29	40.9363
20091935	1968-07-21	10	No	No	Caucasian	Male	MBQ not interviewed		MBQ only	0.496921	0	2009-06-29	40.9391
20091936	1968-07-20	6	No	No	American Indian/Alaskan Native	Male	MBQ not interviewed		MBQ only	0.576674	0	2009-06-29	40.9418
20091937	1968-07-12	6	No	No	Caucasian	Male	MBQ not interviewed		MBQ only	0.112838	1	2009-06-29	40.9637
20091938	1968-07-08	12	No	Yes	Hispanic	Male	MBQ not interviewed		MBQ only	0.0626222	1	2009-06-29	40.9747
20091939	1968-07-06	10	No	No	Caucasian	Male	MBQ not interviewed		MBQ only	0.439207	0	2009-06-29	40.9802
20091940	1968-06-27	6	No	No	African American	Male	MBQ not interviewed		MBQ only	0.572514	0	2009-06-29	41.0048
20091941	1968-06-27	6	No	No	Caucasian	Male	MBQ not interviewed		MBQ only	0.133791	1	2009-06-29	41.0048
20091942	1968-06-27	12	No	No	Caucasian	Male	MBQ not interviewed		MBQ only	0.0963545	1	2009-06-29	41.0048
20091943	1968-06-15	6	No	No	Hispanic	Male	MBQ not interviewed		MBQ only	0.951821	0	2009-06-29	41.0376
20091944	1968-06-03	6	No	No	Hispanic	Male	MBQ not interviewed		MBQ only	0.919612	0	2009-06-29	41.0705
20091945	1968-05-28	6	No	No		Male	MBQ not interviewed		MBQ only	0.69151	0	2009-06-29	41.0869
20091946	1968-05-19	10	No	No	Caucasian	Male	MBQ not interviewed		MBQ only	0.287539	0	2009-06-29	41.1116
20091947	1968-05-17	12	No	No	Caucasian	Male	MBQ not interviewed		MBQ only	0.504962	0	2009-06-29	41.117
20091948	1968-05-11	4	No	No	Caucasian	Female	MBQ not interviewed		MBQ only	0.893237	0	2009-06-29	41.1335
20091949	1968-04-28	4	No	Yes	Caucasian	Male	MBQ not interviewed		MBQ only	0.819248	0	2009-06-29	41.1691
20091950	1968-04-26	4	Yes	No	Caucasian	Male	MBQ not interviewed		MBQ only	0.382738	0	2009-06-29	41.1745
20091951	1968-04-24	10	No	No	Caucasian	Male	MBQ not interviewed		MBQ only	0.991542	0	2009-06-29	41.18
20091952	1968-04-24	14	Yes	No	Caucasian	Male	MBQ not interviewed		MBQ only	0.650803	0	2009-06-29	41.18
20091953	1968-04-19	12	No	No	Caucasian	Male	MBQ not interviewed		MBQ only	0.127273	1	2009-06-29	41.1937
20091954	1968-04-12	6	No	Yes	Caucasian	Male	MBQ not interviewed		MBQ only	0.529188	0	2009-06-29	41.2129
20091955	1968-04-03	10	No	No	Caucasian	Female	MBQ not interviewed		MBQ only	0.147603	1	2009-06-29	41.2375
20091956	1968-03-31	6	No	No	Caucasian	Male	MBQ not interviewed		MBQ only	0.241649	0	2009-06-29	41.2457
20091957	1968-03-29	4	No	No	Caucasian	Male	MBQ not interviewed		MBQ only	0.351636	0	2009-06-29	41.2512
20091958	1968-03-29	8	No	No	Caucasian	Male	MBQ not interviewed		MBQ only	0.249561	0	2009-06-29	41.2512
20091959	1968-03-27	12	No	No	Caucasian	Male	MBQ not interviewed		MBQ only	0.858761	0	2009-06-29	41.2567
20091960	1968-03-25	6	No	No	Caucasian	Male	MBQ not interviewed		MBQ only	0.173633	0	2009-06-29	41.2621
20091961	1968-03-24	4	No	No	Caucasian	Male	MBQ not interviewed		MBQ only	0.575409	0	2009-06-29	41.2649
20091962	1968-03-20	6	No	No	African American	Female	MBQ not interviewed		MBQ only	0.503254	0	2009-06-29	41.2758
20091963	1968-03-06	8	No	No		Female	MBQ not interviewed		MBQ only	0.184916	0	2009-06-29	41.3142
20091964	1968-03-05	4	No	No	Caucasian	Male	MBQ not interviewed		MBQ only	0.125103	1	2009-06-29	41.3169
20091965	1968-02-28	6	No	No	Caucasian	Male	MBQ not interviewed		MBQ only	0.0222041	1	2009-06-29	41.3333
20091966	1968-02-17	6	No	No	Caucasian	Male	MBQ not interviewed		MBQ only	0.469109	0	2009-06-29	41.3634
20091967	1968-02-14	6	No	No	Caucasian	Male	MBQ not interviewed		MBQ only	0.808641	0	2009-06-29	41.3717
20091968	1968-02-14	12	No	No	Caucasian	Male	MBQ not interviewed		MBQ only	0.579542	0	2009-06-29	41.3717
20091969	1968-02-12	6	No	No		Male	MBQ not interviewed		MBQ only	0.75113	0	2009-06-29	41.3771
20091970	1968-02-09	4	No	No		Male	MBQ not interviewed		MBQ only	0.781588	0	2009-06-29	41.3854
20091971	1968-02-03	10	No	No	Hispanic	Male	MBQ not interviewed		MBQ only	0.0859596	1	2009-06-29	41.4018
20091972	1968-01-16	10	No	No	Caucasian	Male	MBQ not interviewed		MBQ only	0.126737	1	2009-06-29	41.4511
20091973	1968-01-15	12	No	No	Caucasian	Male	MBQ not interviewed		MBQ only	0.89615	0	2009-06-29	41.4538
20091974	1968-01-11	6	No	No	Hispanic	Male	MBQ not interviewed		MBQ only	0.447194	0	2009-06-29	41.4648
20091975	1968-01-06	6	No	No	Caucasian	Male	MBQ not interviewed		MBQ only	0.934996	0	2009-06-29	41.4784
20091976	1968-01-04	4	Yes	No	Caucasian	Male	MBQ not interviewed		MBQ only	0.37914	0	2009-06-29	41.4839
20091977	1968-01-02	10	Yes	No	Caucasian	Male	MBQ not interviewed		MBQ only	0.714678	0	2009-06-29	41.4894
20091978	1968-01-01	10	Yes	No	Caucasian	Male	MBQ not interviewed		MBQ only	0.0275599	1	2009-06-29	41.4921
20091979	1967-12-28	10	No	Yes	Asian/Pacific Islander	Male	MBQ not interviewed		MBQ only	0.850047	0	2009-06-29	41.5031
20091980	1967-12-26	8	No	No	Caucasian	Male	MBQ not interviewed		MBQ only	0.378273	0	2009-06-29	41.5086
20091981	1967-12-20	8	No	Yes	Caucasian	Male	MBQ not interviewed		MBQ only	0.828718	0	2009-06-29	41.525
20091982	1967-12-14	6	No	Yes	Caucasian	Male	MBQ not interviewed		MBQ only	0.676652	0	2009-06-29	41.5414
20091983	1967-12-03	6	Yes	No	Hispanic	Male	MBQ not interviewed		MBQ only	0.545826	0	2009-06-29	41.5715
20091984	1967-11-29	6	No	No	Caucasian	Male	MBQ not interviewed		MBQ only	0.11225	1	2009-06-29	41.5825
20091985	1967-11-26	8	No	No	Caucasian	Male	MBQ not interviewed		MBQ only	0.823291	0	2009-06-29	41.5907
20091986	1967-11-16	6	No	No	Hispanic	Male	MBQ not interviewed		MBQ only	0.688414	0	2009-06-29	41.6181
20091987	1967-11-14	6	No	No	Caucasian	Male	MBQ not interviewed		MBQ only	0.428586	0	2009-06-29	41.6235
20091988	1967-11-08	10	No	No	Asian/Pacific Islander	Female	MBQ not interviewed		MBQ only	0.27322	0	2009-06-29	41.64
20091989	1967-11-07	12	No	No	Caucasian	Male	MBQ not interviewed		MBQ only	0.898244	0	2009-06-29	41.6427
20091990	1967-11-07	14	No	No	Caucasian	Female	MBQ not interviewed		MBQ only	0.496138	0	2009-06-29	41.6427
20091991	1967-11-02	12	No	No	Caucasian	Male	MBQ not interviewed		MBQ only	0.235441	0	2009-06-29	41.6564
20091992	1967-10-31	4	No	No	Caucasian	Male	MBQ not interviewed		MBQ only	0.165075	0	2009-06-29	41.6619
20091993	1967-10-31	6	No	Yes	Caucasian	Male	MBQ not interviewed		MBQ only	0.773115	0	2009-06-29	41.6619
20091994	1967-10-29	12	No	No	Caucasian	Male	MBQ not interviewed		MBQ only	0.165859	0	2009-06-29	41.6674
20091995	1967-10-27	8	No	No		Male	MBQ not interviewed		MBQ only	0.649486	0	2009-06-29	41.6728
20091996	1967-10-27	12	No	No	Caucasian	Male	MBQ not interviewed		MBQ only	0.635317	0	2009-06-29	41.6728
20091997	1967-10-27	6	No	No	African American	Male	MBQ not interviewed		MBQ only	0.759085	0	2009-06-29	41.6728
20091998	1967-10-27	6	No	No	Hispanic	Male	MBQ not interviewed		MBQ only	0.565642	0	2009-06-29	41.6728
[truncated: 797 more rows]

## Sheet: Codebook
Variable	Variable Name for R Code	Variable Name for Stata Code	Description
ID	ID	ID	An identification variable for each applicant, the number 2009XXXX, where XXXX is a number created for each applicant.
DOB	DOB	DOB	Date of birth.
Education	Education	Education	An ordinal/continuous variable measuring the sum of the years of postsecondary education. An associate's degree = 2; A bachelor's degree = 4; a master's degree = 2; and a Ph.D. or M.D. = 4.
NASA	NASA	NASA	A dichotomous variable distinguishing between those applicants who did have previous NASA experience and those who did not.
Military	Military	Military	A dichotomous variable distinguishing between those applicants who did have previous military experience and those who did not have military experience.
Race	Race	Race	A categorical variable indicating the race of the applicant. The categories are African American, American Indian/Alaskan Native, Asian/Pacific Islander, Caucasian, and Hispanic.
Gender	Gender	Gender	A dichotomous variable distinguishing between males and females.
Interviewed	Interviewed	Interviewed	A dichotomous variable distinguishing between interviewees and those who met basic qualifications (MBQ) but were not intervieweed.
Selected	Selected	Selected	A dichotomous variable distinguishing between interviewees not selected to be astronauts and interviewees slected to be astronauts.
Status	Status	Status	A categorical variable indicating the final status of each applicant in the selection proces. The categories are MBQ Rejected at Interview, MBQ only, and Selected.
rando	rando	rando	A uniformly distributed random number generated by Stata.
insamp	insamp	insamp	A dummy variable generated by Stata in conjunction with the "rando" variable to select a random sample for the Firth logistic regressions for sensitivity analyses.
Announcement Date	Announcement.Date	AnnouncementDate	The date of announcement for the 2009 NASA astronauts.
Age	Age	Age	Age of the astronaut applicants at the time of announcement.

## Sheet: Raw Data
DOB	RACE	GENDER	DEG LEV 1	DEG LEV 2	DEG FLD 2	DEG LEV 3	DEG FLD 3	DEG LEV 4	DEG FLD 4	DEG LEV 5	DEG FLD 5	NASA	SVC
1981-03-31	E	M	B
1966-12-20	E	M	B	M
1970-01-23	E	M	B										y
1971-09-25	E	M	B	D	MD
1969-08-19	E	F	B	M		D						y
2008-05-09	E	F
1976-04-30	E	M
1967-05-31	E	M	B	M		D							y
1955-01-29	E	M	B	M		D
1958-10-17	E	M	B	D
1983-07-05	E	M	B
1978-03-12		M
1970-08-07	E	M	B	M		D						y
1963-11-04	D	M	B	D	MD								y
1970-10-07	B	M	B										y
1974-07-13	E	F	B	M									y
1975-11-19	E	F	B	B		M
1970-05-12	E	M	B	B		M		D
1978-01-06	E	M	B	D
1962-01-14	D	M	B
1958-11-06	E	M	B
1946-04-04	E	M	B	M
1979-11-29	E	F	B	D
1972-12-29	E	M	B	M		M		D
1984-12-22		M
1970-10-31	E	M	B	D
1978-03-24		F	B	M		D						y
1970-11-01	E	M	B	M		D
1968-04-26	E	M	B									y
1961-12-04	A	M
1974-12-10	E	M	B	M									y
1969-07-31	E	M	B	B		D
1976-03-11	E	M	B										y
1959-10-17	D	M	B	B		M		D
1973-12-04	E	M	B	M		D
1979-10-16	A	M	B
1974-10-24	D	M
1979-12-30	E	M	B									y
1970-02-01	E	M	B	M
1976-08-18	E	F
1979-12-10	B	F	B
1970-12-25	E	M	B	M		D
1968-08-27	E	M	B	M		D
1954-12-24	E	M
1978-07-16	D	M
1981-11-13	D	M
1974-12-11	E	F	B	M
1983-12-04	E	M
1978-06-16	E	F	B	B		M
1975-07-23	E	M	B	D	MD								y
1969-03-06	E	M	B	M
1974-08-14	E	F
1943-01-09	E	M	B	M
1977-09-12	E	F	B	M
1968-01-01	E	M	B	M		M		M				y
1970-06-08	E	M	B	M		D
1974-03-30	E	F
1974-08-22	E	M	B	M									y
1980-03-03	E	M
1971-12-08	E	F	B	M
1968-07-12	E	M	B	M
1967-07-15	E	M	B	M		M		M
1974-10-17	E	M	B
1963-05-04	E	M	B	D		D	MD
2008-10-03	E	M	B	M
1983-07-09	E	M
1974-06-26	E	M	B	M									y
1973-08-19	E	F	B	M									y
1971-01-27	E	M	B	D	MD
1966-06-10	C	M	B	M		D
1979-09-28		F
1983-12-12	E	F
1974-05-05	E	M	B	B		M		D
1965-05-23	E	M
1980-08-06		M	B
1974-09-07	E	F	B	B		M							y
1962-02-01	E	F	B
1981-03-13	E	M
1977-09-05	E	M	B
1981-02-13	E	M	B	M
1972-06-25	E	M
1972-08-24	E	F	B	M
1970-04-11	E	M	B	D	MD
1979-08-09	B	M	B	M		D
1959-12-15	E	M	B	D
1981-05-18	E	F	B	M
1969-09-26	E	F
1974-05-05	E	F	B	M		D
1963-05-10	E	M	B	M		M		D
1977-05-03	E	M
1967-09-09	E	M	B	D	MD								y
1982-07-31	E	M	B	M
1972-05-18	E	M	B	M
1978-06-24	E	M	B	M
1972-06-26	A	F	B	M		M		D
1954-09-13	E	M	B	M
1962-10-07	D	M	B	M
1967-11-29	E	M	B	M
1980-09-02	B	M	B	M
1981-11-18	E	F	B	M		D
1976-11-03	C	M	B	M
1960-04-10	E	M	B	B		M						y
1984-08-15	E	M
1963-10-20	E	M	B	M		D
1965-11-13	B	M	B	M
1976-02-05	D	M
1970-11-30	E	M	B	M								y
1969-01-08	E	F	B	D
1972-01-03	E	M	B	M		M
1950-02-09	E	M	B	M		M
1965-09-05	E	F	B	M
1970-10-30	E	F
1969-01-11	E	M	B	M		D						y
1967-10-07	E	M	B	M		D	MD
1969-12-30	E	M	B	D	MD	M							y
1984-02-09	B	M	B
1977-12-28	E	M	B
1957-10-28	D	M
1975-08-08	E	M	B	M		D
1981-04-23		M
1982-04-17	E	M	B	B
1963-02-17	E	M	B	M		M
1979-04-06	D	M	B	M								y
1977-12-15	D	M	B	M		D
1973-02-27	E	M	B
1970-05-29	E	M	B	M		D						y
1978-05-30	E	M	B	M
1968-05-28		M	B	M
1965-10-02	E	F
1971-11-19	E	M	B	D	MD	M
1977-03-22	D	M	B
1958-11-26	E	M
1981-12-02		F	B	D
1961-03-29	D	M	B	M
1984-01-11	E	M
1954-01-29	E	F	B	D	MD
1980-01-17	E	F	B
1971-03-14	E	M	B	M									y
1975-07-16	E	M	B	M
1977-08-19	E	M	B
1971-11-01	B	M	B	M		M							y
1981-11-05	E	M
1963-09-09	E	F	B	M
1955-07-08	E	M
1979-12-14	E	F
1981-09-21	B	M	B
1976-08-03	E	M
1961-08-25	E	M	B	D
1962-02-09	E	F	B	B		M
1980-05-22	E	M	B	M									y
1983-08-17	E	M	B
1981-07-29		M	B	B		B
1983-11-15		M
1978-10-23	E	M	B
1977-01-01	B	M
1979-06-05	E	F	B	M		M						y
1974-08-19	D	M	B	M								y
1958-11-12	E	M	B	M
1971-10-19	E	M	B	M		M						y
1976-06-02	E	M	B	M		D
1981-08-10	E	M
1966-11-03	E	M	B	D
1973-08-27	E	F	B	M		D						y
1970-12-20	E	F	B	M		D
1956-01-16	D	M	B
1973-11-02	E	M	B	B		M
1971-07-02	E	M	B	M		M
1969-01-27	E	M	B	D
1978-12-02	E	M
1964-01-17	E	M	B	D	MD
1966-10-04		M
1973-02-16	E	F
1966-07-01	E	M	B
1973-06-09	D	M	B	M
1959-04-01	E	M	B	B
1967-07-04	E	M	M	D								y
1956-08-27	A	M	B	M
1970-12-24	E	M	B	M
1980-02-05	E	M
1972-09-07	E	M	B	D
1962-02-19	B	M	B	D	MD
1963-04-06	E	M
1971-11-04	E	M	B
1970-05-08	E	M	B	M		M
1984-01-04	E	F
1978-10-08	E	F	B
1970-07-20	E	M	B
1970-05-07	E	M	B	M		D
1975-05-14	D	M	B	M									y
1970-09-29	E	M	B
1980-10-27	E	M	B	M
1970-06-12	E	M
1961-10-30	E	M	B	B		M		M
1954-05-17	E	M	B	M
1975-01-17	E	M	B	M
1977-03-18	E	F
1971-05-29	E	M	B	M		D
1967-10-31	E	M	B
1973-04-05	E	M	B	M									y
1971-09-23	E	M
1978-08-11	B	M	B	B
1971-11-30	E	M	B	M									y
1975-07-24	E	M	B
1969-09-13	E	M
1973-12-02	E	M	B	M									y
1982-12-21	E	M
1976-01-08	E	M	B
1964-09-28	E	M	B	M		M		D		D
1981-06-02	E	M	B	M
1968-04-24	E	M	B	M		D
1959-08-03	E	M	B	M		D						y
1967-01-09	E	M	B
1975-06-09	E	M	B
1972-10-12	E	M	B	B		M		D
1970-01-27	C	F	B
1981-08-16		F	B
1965-01-31	E	F	B	M		M
1981-04-20	E	M	B	M
1973-05-14	E	M	B
1971-01-04		F	B	D	MD	M
1969-11-15	E	M	B	B		M
1980-11-03	E	M	B	B
1965-12-07	E	M	B	M		D
1961-01-23	E	M	B	M		D	MD
1982-05-16	E	M	B
1962-12-20	E	F	B
1955-05-04	E	M	B	M		D
1967-04-27	B	M	B	B		M		D	MD
1981-08-03	C	M	B
1976-03-01	C	F	B	D
1966-02-07	E	M
1979-01-10	E	M	B	M
1961-02-27	E	M	B	M		D
1979-05-22	E	M	B
1954-09-27	E	M	B
1964-05-07	E	M	B	D	MD
1952-09-26	E	M	B	M
1969-07-26		M	B	M
1967-08-14	E	M	B	D	MD
1968-11-06	E	F	B
1976-10-30	E	M	H
1977-06-02	E	F	B	M		D
1963-08-01	E	M	B	B		M		M					y
1968-01-04	E	M	B									y
1978-12-12	D	M
1975-05-25	E	F	B	M		D
1965-07-10	E	M	B	M
1975-04-22	D	F	B	M		D
1965-10-02	E	M	B	M		D
1980-03-06	E	M	B	M
1969-12-29	E	M
1961-08-16	E	M	B
1976-08-01	D	F	B	B		M
1977-11-15	E	M	B	D		D
1983-08-25	D	F
1960-09-11	E	M	M
1974-04-02	E	M	B	M									y
1974-05-22		M	B	M
1966-06-24	E	M	B	M
1974-07-30	D	M
1968-12-21	E	F	B	D	MD
1973-01-08	E	F
1968-01-16	E	M	B	D		M
1967-10-21	D	F	B	M		D
1973-01-02	E	M	B	M									y
1962-06-11	E	M	B	M
1985-05-17	E	F
1976-06-18	E	M	B
1967-12-03	D	M	B	M								y
1973-02-07	E	M	B										y
1977-05-31	C	M	B	B		M		D
1978-02-28	B	M	B	M								y
1975-09-27	A	M	B
2007-03-19	E	M	B
1966-11-13	E	M
1972-06-19	E	M	B
1966-01-10	E	M	B	M
1979-12-31	E	F	B	D
1981-05-20	B	M	B
1966-03-10	E	M
1978-06-05	B	M
1967-05-24	E	F	B
1966-01-31	E	M	B	M
1964-10-09	E	M	B	M								y
1978-11-11	E	M	B	M								y
1968-01-02	E	M	B	M		D						y
1981-04-24		M	B	B		M
1959-10-08	E	M
1967-05-12	E	F	B	B		M
1970-01-29	E	M	B	D	MD	M
1981-09-04	E	M	B	M
1976-04-11	E	M	B	B		M							y
1972-09-29	E	M	B	M								y
1977-06-22	D	F
1976-11-15	E	M	B	M									y
1962-10-28	E	M	B	B		M		D
1965-01-19	E	M	B	B		M		D
1959-12-12	E	M	B	M								y
1963-07-02	E	M	B	B		M
1975-12-20	E	M
1971-02-05	E	M	B	M
1976-02-29	B	M	B	M		D						y
1954-10-09	E	M	B
1973-07-05	E	M	B
1970-05-29	D	F
1981-07-05	E	M
1964-06-28	E	M	B	M
1974-02-04	E	M	B	B		M
1966-04-22	E	M	B	M		D						y
1980-07-04	E	M	B
1963-12-12	A	M
1975-07-20	D	M	B	M
1975-07-13		M	B
1974-03-13	C	M	B	D	MD	M
1969-02-20	E	F
1971-05-10	A	M	B	B								y
1977-08-14	E	M	B	M		D
1969-11-18	E	M	B	M		D
1975-03-13		M	B	M		D
1982-05-31	E	M	B
1975-09-23	E	F	B	M		D
1965-02-17	E	M	B	D
1977-12-31	E	M	B	M									y
1957-04-01	E	M	B
1969-10-17	E	M	B	M								y
1975-05-02	E	M										y
1981-08-04	E	M	B	M
1969-02-06	E	M	B	B		D	MD	M				y
1964-09-16	E	M	B	M
1976-01-27	E	M	B
1980-03-08	E	M										y
1979-12-16	E	M
1978-04-20	E	M	B	D
1978-04-17	E	F	B	M		M		D
1971-11-13	E	M
1971-12-20	E	M
1977-07-20	E	M	B	M									y
1971-12-15	E	M	B	M
1984-02-06	E	F
1982-11-19	C	F
1978-12-13	E	M	B	M		D
1974-06-01	E	M	B	M									y
1964-12-19	E	F	B	M		D						y
1957-06-08	E	M
1972-07-11	E	M
1956-02-01	E	M	B
1967-07-29	E	M	B	M
1966-10-19		M	B
1971-05-14	E	F	B
1982-04-08	E	M
1974-09-02	E	M	B	D
1959-12-04	E	M	B
1972-01-14	E	M	B	B		M		D
1973-01-05	E	M
1978-10-03	E	M	B
1974-06-29	D	M	B	M
1968-08-23	E	F
1976-09-03	E	F	B	M								y
1963-12-20	E	F	B	D
1972-07-30	C	F	B	M		M		D
1968-07-23	E	M
1980-11-13	E	M	B
1959-05-17	B	F	B	B		B
1979-09-12	E	M
1968-11-08	E	M	B	M
1971-08-11	E	M	B	D
1975-10-03		M	B	M
1970-07-30	E	M	B	D
1970-01-12	D	M	B										y
1959-06-16	E	M
1975-08-25	E	M
1963-08-09	B	M	D
1964-10-01	D	F	B	B		D	MD	M
1979-07-18	E	F	B
1952-10-29	E	M	B	D	MD	M
1966-07-04	E	M
1967-05-14	D	M	B	M		D
1972-11-09	E	M	B	M		M
1971-05-07	E	M	B	M		M		D					y
1983-07-12	E	M
1977-01-27	E	F	B	D
1949-04-11	B	M	D
1973-02-28	E	F
1979-12-31	D	M	B
1977-12-30	E	M	B	D
1982-07-10	E	M
1974-10-11	E	F	B
1958-07-17	B	M	B	M		D
1972-11-19	D	F
1966-10-22	E	M	B
1964-04-13	B	M	B	M
1976-03-14	E	M	B	B		M		D
1957-08-13	E	M
1968-04-24	E	M	D	M		D						y
1980-04-05	E	M	B	B		M
1958-07-12	E	F
1975-08-08	E	F	B	M
1983-09-18		M
1962-02-14	E	M	B	M		D
1968-02-14	E	M	B	M
1960-06-23	A	M	B	M		D
1969-12-11	D	M	B	D
1980-11-12	E	M
1973-09-15	E	M	B	M									y
1963-02-08	C	M	B
1964-09-01	D	M
1977-07-15	C	M	B	M								y
1974-01-10	E	M	B	D	MD
1966-09-13	E	M	B	D		D
1958-04-17	E	M	B
1972-02-09	E	M	B	M									y
1978-05-12	E	M	B	M		M
1972-05-20	E	M	B	M		D							y
1964-09-22	E	M	B	M		D		D		M
1978-09-07	E	F
1983-06-27	E	F
1952-10-06	E	M	M
1981-04-08	E	M	B
1981-07-06	E	M
1980-06-17	E	M
1971-04-29		F	B	M		D
1973-10-02	E	M	B
1952-12-24	C	F	B	M		D
1964-09-24	E	M	B	M		M
1972-12-17	E	M	B	B		M		D
1976-08-30	E	M
1980-08-05		M	B	D	MD
1966-11-15	E	M	B	M		D
1970-06-01	E	M	B	M									y
1970-06-05	E	F
1973-01-10	D	M	B	M									y
1975-03-11	E	M	B	M
1970-09-21	E	M	B	M
1974-11-18	E	M	B	M								y
1981-03-02	E	F	B
1977-06-15	E	M	B	M
1977-01-12	E	M	B	M								y
1980-09-18	D	M	B	M		M
1965-11-21	E	M	B	M
1966-12-20	E	M	B	M
1976-06-25	E	F	B	B		M		M				y
1982-02-27	E	M	B
1977-02-19	E	M	B	M								y
1973-06-05	C	M	B	M
1965-09-22	E	F
1978-03-13	E	M	B	B		M		D
1971-08-26	E	M
1959-06-19	E	M	B	D	MD	M
1977-03-31		M	B	D
1953-11-21	E	M
1976-08-26	E	M	B	M
1981-08-12	E	M	B	B
1976-06-29	C	M
1971-06-01	E	F	B	D
1980-07-18	E	F	B	B		B		M
1971-06-26	B	F	B	D
1971-12-18	E	M	B	M		M
1971-05-31	E	M
1978-09-19	E	M	B	M
1977-09-30	E	M	B	B		M		D
1967-08-22	E	M	B	M									y
1964-08-30	E	F	B
1957-09-16	E	M	B	M		D	MD	M				y
1974-08-01	D	M	B
1977-04-30	E	M	B	M								y
1973-01-26	E	M	B
1948-01-07	E	F
1981-09-21	E	M	B	M		D
1975-05-18	E	M	B	M		M							y
1968-05-27	E	M
1965-02-25	E	M	B	B		B		M		M		y
1985-03-21	E	M
1977-07-18	E	F	B	D
1964-06-03	E	M	B	D	MD	M
1969-04-11	E	M	B	M		M		M
1967-01-17		M	M	D
1979-09-30	E	M	B
1977-03-23	E	F	B	M		D
1961-01-04	E	M	B	M		D						y
1982-05-04		M	B
1959-10-06	E	M	B
1967-09-18	E	M	B	M
1982-10-15	E	M	B										y
1970-03-28	C	F	B	M		D
1970-09-09	E	M	B	M
1978-11-23	D	M	B	M
1949-03-07	E	M
1979-09-10		F
1976-06-14	E	M	B	M
1978-08-25	C	M
1967-12-14	E	M	B	M									y
1974-01-23	E	M	B	M		D						y
1971-12-22	E	M	B	M									y
1978-07-08	E	F
1972-04-11	E	M	B	B		D
1967-07-18	E	M	B	M		D						y
1981-03-01		M	B
1969-09-19	E	M	B	M		M							y
2008-04-26	E	M	B
1975-10-15	D	M	B									y
1952-01-01	E	M	B	D
1980-07-12	E	M	B
1978-09-03	E	F	B	M		M						y
1969-12-18	E	M	A	M								y
1965-11-22	D	M	B	D
1952-09-02	E	M	B	M
1974-10-23	E	M	B	M
1975-03-23	B	M	B	M									y
1962-06-14	E	F
1980-07-07	E	F	B	M
1959-01-14	E	M	B	D	MD
1965-06-21	E	M	B	M		D
1972-11-17	E	M	B	M
1984-08-21	E	F
1979-09-16	E	F
1973-04-14	E	M	B	D	MD
1975-11-16	E	M	B										y
1979-11-26	E	F	B	M
1982-09-15	E	M
1983-08-23	B	M
1974-04-18	E	M
1977-10-22	D	M	B
1982-07-12	E	F	B
1973-08-03	E	M	B	M
1970-05-12	E	M	B	M
1981-11-06	E	M
1983-10-08	E	M
1958-06-30	E	M	B	M
1977-09-28	D	M
1974-01-18	E	M	B	M
1975-01-21	E	M	B	M
1975-03-15	E	F	B	M
1972-10-27	E	F	M	D
1982-03-05	E	M	B
1963-02-02	E	F	B	M
1956-02-14	E	F	B	M
1972-11-18	E	M	B	M									y
1981-02-16	E	M
1973-01-06	E	M	B	M		D
1968-03-29	E	M	B
1969-02-06	E	M	B
1969-07-31	B	F	B	M
1966-08-09	D	M	B	M
1973-08-14	E	M
1962-10-12	E	F	B
1974-07-07	E	F	B
1979-11-22	E	M	B	M		M		D
1970-07-17	E	M	B	M
1981-08-29	E	M	B
1968-12-03	E	F	B	M
1976-03-04	E	F	B
1973-06-25	D	F	B	M		D						y
1979-11-08	E	M	B
1970-05-10		F	B	D
1974-11-26		M	B	M
1970-12-19	E	F
1970-10-01	E	F	B	D		D
1959-04-23	E	M
1974-01-25	E	M	B	B		D						y
1976-08-09	E	F
1962-06-29	E	M	B	D	MD
1957-12-03	A	M	B	B		M		D		D			y
1977-10-17	B	F	B	D
1965-08-28	E	M	B	M
1967-07-22	E	M	B	M		D
1978-02-05	B	M	B	B		M		M		D
1974-07-05	E	M	B	M								y
1975-06-03	E	M	B	M
1972-09-07	B	M	B	B
1979-07-07	E	M	B	M
1962-07-11	E	M
1983-05-03	E	F
1975-07-30	E	M	B	M									y
1950-05-07	E	M	B
1969-07-15	E	M	B	M
1977-10-31	D	F	B	M		D
1980-12-09	E	M	B	B
1969-06-16	C	F	B	M
1976-08-08	E	F	B
1973-03-17	E	M	B	M
1970-07-17		M	B	M								y
1982-09-15	E	M	B
1974-03-07	E	M	B	M		D							y
1982-09-10	E	F
1971-11-22	E	M	B	B
1980-04-16	E	M	B	M
1951-06-11	E	M	B	M		D
1982-11-13	E	M
1967-07-24	E	M	B	M
1957-12-05	E	M	B	M		D
1973-08-10	A	M	B	M
1961-01-06	E	F	B	M
1970-12-19	D	M	B	M								y
1980-09-15	E	M	B	M		D	MD
1973-04-21		M	B	D	MD	M
1952-11-22	E	M
1970-12-17	E	F	B	M
1979-11-21	E	M	B	M									y
1982-02-07	E	M	B	M
1967-10-31	E	M	B	M									y
1983-02-09	E	M
1980-07-10		M	B
1971-05-24	E	M	B	M									y
1986-05-19	E	M
1976-07-31	E	M	B	B		D
1965-10-21	E	F	B	M		D
1974-11-21		M	B
1984-01-20	E	F	B
1973-06-08	E	F	B	M
1966-11-07	E	M
1973-05-02	E	M	B									y
1978-12-24	E	F	B	D
1968-11-15	E	M	B	M		D		M					y
1981-05-30	E	M	B	M
1977-11-15	E	F	B	D
1978-11-01	E	M	B
1983-04-06	E	F	B
1958-04-27	C	M	B	D	MD
1969-09-28	E	M	B
1976-12-19	E	F	B
1972-12-11	E	M
1978-03-21	E	M	B										y
1967-11-08	B	F	B	M		D
1968-12-17		M	B	M		M		M
1982-02-17	E	M
1974-05-28	C	M	B	M		D							y
1966-04-30	D	F	M	D		M
1976-02-20	E	M
1975-11-11	E	M	B	M									y
1982-01-20	B	M	B	M
1970-12-23	C	M	B	M
1975-02-06	E	M
1977-11-17	D	M	B	M
1966-02-16	E	M	B	M		M
1979-12-31	B	F
1986-01-28	E	M
1968-10-18	E	M
1965-01-23	E	M	B	M								y
1979-12-23	E	M	B	B		M		D	MD
1964-11-25	E	M	B	M
1956-06-20	B	M	M
1976-12-10	D	F	B	M		D						y
1982-06-25	E	M
1973-08-17	E	M	B	M
1984-06-20	E	F
1971-12-20	B	M	B	M
1967-09-19	E	F	B
1970-10-30	B	M	B	M		D
1983-02-08	E	F	B
1967-03-15	E	M
1977-01-16	E	F	B
1976-06-25	E	M	B										y
1972-12-25	E	F	B	M		M
1977-12-21	B	M	B	M		D
1981-08-08	B	M
1978-09-13		M
1979-04-24	E	M
1978-02-24	E	M	B	M
1965-03-19	E	M	B	D
1970-10-31	E	M	B	M		M
1966-04-08	E	M	B	M		D							y
1962-07-14	E	F	B	D		B
1969-04-15	E	M	B	D
1983-09-21	E	M
1979-03-25	E	M	B	M		D
1953-01-15	E	M	B
1961-07-28	E	F	B	M
1976-08-08	E	M	B	M		D
1982-12-06	E	M
1953-05-25	E	F	B	M
1977-10-13	E	M	B	M
1973-10-27	E	F	B	M
1965-05-17		F	B	M		D
1983-08-20	E	F	B	M
1946-12-20	E	M	B	M		M
1966-03-12	A	M	B	M
1981-06-24	E	M	B	M
1959-04-15	E	M	B
1980-06-19	E	M	B	D
1975-05-04	B	M	B	B		D						y
1975-07-24	E	F	B
1969-03-26	E	M	B	M		D							y
1964-07-25	E	F
1980-12-25	E	F	B	B		B		M
1978-03-10	E	M
1981-03-09	E	M	B	B		M							y
1976-07-26	E	M	B										y
1974-08-26	E	M	B	M		M
1971-12-18	E	F
1966-03-23	E	M	M	D
1974-07-09	E	M	B	M
1966-03-01	E	M	B	M									y
1971-04-28	A	M	B	D	MD	D
1947-11-29	E	M	B	M		M
1963-12-10	E	M	B	D	MD
1975-03-10	D	M	B	M		M
1969-06-14	E	F	B	M
1974-08-14	E	M
1978-01-31	E	M	B	D
1983-08-17	D	F
1972-03-17	E	M	B	M
1975-04-26	E	F	B	M		D		M
1974-05-18	E	M	B	M		D						y
1974-12-27	E	F	B
1965-05-08	E	M	B	M		D
1978-12-08	E	M
1972-05-10	E	M	B	M									y
1964-08-27	E	M	B	M		M		D
1955-03-08	E	M	B	M		D	MD
1977-12-21	E	M	B	M
2008-03-15		M
1973-06-23	E	F	B	M
1977-02-21	E	M	B	M
1987-07-30	B	M
1973-10-09		M
1974-05-10	D	M	B	M
1969-09-27	E	F	B	B		D		D
1962-09-07	E	M	B
1982-08-06	E	M	B	B		M
1970-01-15	D	M	B	M
1975-03-04	E	F	B
1965-01-15	E	F	B	D
1965-06-06	D	F	B	M
1980-08-27	E	F
1975-12-23	D	M
1976-07-03	E	M	B
1983-08-17	E	M	B
1963-01-16	E	M	B
1984-10-26	E	M
1972-09-26	E	M	B	M		M		D
1946-12-09		M	B	D		M
1977-10-25	D	M	B	M
1977-07-15	E	F	B	D
1962-03-10	E	F	B	B		M		D				y
1980-05-17	E	M	B	M
1959-12-09	D	M	B
1982-05-30	E	M	B
1978-10-25	E	F	B	M
1968-11-19	E	M
1968-03-20	C	F	B	M
1972-04-13	E	M	B
1973-05-29	E	M	B									y
1973-01-21	E	M
1966-11-25	B	M	B	M		D
1976-12-27	E	M	B
1981-12-23	E	M
1975-10-02	E	M	B	M									y
1977-07-07	D	M	B
1955-11-22	E	M	B
1981-02-11	C	F	B	M
1966-10-05	E	M	B	M
1977-10-31	E	M	B
1977-02-24	E	M	B	M		M
1974-05-14	E	M	B
1980-12-02	E	M	B	M
1981-05-04	E	M	B	B		D
1966-03-11	E	F	B	M		M		D
1980-03-25	E	M	B	M
1970-11-02	E	M	B	M		D
2008-10-21	B	F	B	M		D
1967-02-16	E	M	B	B		M							y
1974-11-20	E	M	B	M
1979-09-14	B	F	B	M
1972-05-02	E	M	B	B		B		M		D
1978-05-22	E	M	B	B		M
1957-10-28	E	M	B
1968-12-14	D	M	B	D									y
1973-09-02	E	M	B	M		D
1981-07-23	E	F	B
1960-11-30	E	M	B	M
1979-07-31	E	M	B	M
1966-08-22	E	M	B	B
1978-10-29	E	M	B	M
1967-06-09	E	M	B	M
1977-04-12	E	F
1976-06-10	D	F	B	M
1971-02-27	E	M	B	M		M		D				y
1977-11-01	B	M	B	D	MD
1975-06-10	E	M	B	M
1969-01-16	E	M	B	B		B		M		D
1971-05-20	E	M	B	M
1967-01-08	D	F	B	M		D						y
1971-10-05	E	M	B	M
1976-05-11	E	M	B	M								y
1960-07-15	E	M	B	B		D		D	MD			y
1978-07-30	E	M	B	M									y
1956-07-22	E	F	B	M		M		D
1968-03-25	E	M	B	M
1983-07-19	E	M
1980-10-13	E	M
1975-11-28	D	M	B	B
1975-05-21	E	F	B	M
1971-05-18	E	M	B	D
1954-12-31	E	M	B
1976-09-21	E	M	B	D
1960-09-22	A	M	B	M		M		D				y
1968-02-17	E	M	B	M
1962-11-01	E	M	B	M									y
1962-05-22	E	F	B	M		M
1948-12-19	E	M
1965-07-10	D	M	B	M		M
1977-06-26	E	M	B	B		M		M		D	MD
1977-06-03	E	M
1956-09-06	E	M	B	D		M		M		D
1967-08-13	E	M	B	B		M		M
1970-01-22	E	M	B	B		M		D
1969-11-19	E	M	B
1978-08-22	E	F										y
1960-12-01	E	M	B	M		M
1966-11-05	E	M	B
1974-01-23	E	M	B	M									y
1976-01-15	E	F	B	B								y
1970-01-08	E	M	B	D
1966-03-21	E	M	B
1977-09-28	E	M	B	B		D
1971-08-17	E	M	B
1979-06-07	E	F	B	M		M							y
1967-02-28		M	B
1959-07-07	E	M	B	M	MD	M		M
1966-06-16	E	M	B	M		M
1977-09-09	E	F
1956-05-20	D	M	B	M		D	MD
1969-07-03	E	M
1980-08-14	D	M
1973-07-11	E	M	B	M
1976-02-21	E	M	B	M
1981-04-14	E	M
1974-08-06	E	M	B	M		M							y
1973-01-03	E	F	B	M
1972-07-13		M	B	M		D
1970-01-04	D	M	B
1976-04-22	E	M	B	M								y
1969-04-12	E	M	B	M								y
1956-04-03	E	M	B	M
1970-12-08	E	M	B	M
1971-10-31	E	M	B	M									y
1984-06-07	D	F
1968-02-12		M	B	M
1967-11-07	E	M	B	M		M		D
1968-01-11	D	M	B	M
1955-06-05	E	M	B
1971-06-28	E	M	B
1962-06-16	E	M	B	M		M		M				y
1977-12-08	E	M	B
1965-10-12	E	M	B	M		D
1977-06-27	E	M	B
1973-10-21	E	M
1983-10-16	E	F
1980-04-03	C	M										y
1965-12-01	E	M	B	M		D
1961-01-05	E	M	B	M		M		D
1985-10-30	E	F
1979-01-27	E	M	B	M		D
1978-07-01	E	M	B	D
1984-09-25	E	M
1980-10-05	E	M
1982-02-11	E	M	B	M
1980-03-23	E	M	B	M
1972-11-16	E	M	B	M
1978-10-04	E	M	B	B		M
1977-05-10	E	F	B	M								y
1980-06-27		M	B	M
1979-08-21	E	M	B
1964-07-15	D	M	B	M		D						y
1977-12-05	E	F	B
1981-12-15	E	F	B	D
1969-06-09	E	M	B	D
1957-05-11	E	M	B	M
1974-10-19	E	F	B	B		M						y
1962-09-09	E	M	B	M
1954-06-15	E	M	B	M		D	MD
1954-11-16	E	M	B	M		D	MD
1981-05-26	E	M	B	B
1980-08-09	E	F
1977-08-17		M	B
1972-08-23	E	M	B	M		D
1971-08-12	C	M	B	M
1971-09-03	B	M	B	M		D						y
1960-08-02	D	F	B
1970-07-18	E	M	B	B		M		M		D
1983-12-09	E	M
1970-03-30	D	M	B	M
1976-09-21	E	M	B	M
1971-04-09	E	M	B	D		D							y
1960-04-04	E	M	B	M
1955-10-25	C	M	B	M		M		M				y
1976-04-25	E	M
1975-09-29	E	M	B	M		M
1962-07-10	B	F	B	M
1978-03-03		M	B	M
1963-11-16	E	M
1980-07-15	E	M	B
1961-05-08	E	M
1978-11-17	E	M	B	B		M
1965-06-22	E	M	B	M		D
1965-08-06	E	M	B	M
1975-11-17	E	M	B										y
1978-11-05	E	M	B	D	MD
1969-06-30		M
1970-10-02	C	F	B	M		M		D
1979-06-12	B	M
1981-03-27	E	F
1979-05-11	E	M	B	M
1964-02-22	E	M	B	M		D						y
1976-02-09	B	M	B	M									y
1979-05-07	E	M	B
1969-07-29	D	M	B
1977-07-01	E	F	B	M
1971-04-17	D	M	B	M		D
1976-07-27	A	M	B	M
1982-08-23	E	M	B	M
1958-09-07	E	F
1983-03-10	B	M
1964-01-27	E	M	B	M		D
1976-12-28	E	F
1980-05-30	E	F	B	M
1983-04-30	A	M
1978-08-19	C	F	B	M
1972-06-28	E	F	B	M									y
1975-06-26	C	F
1965-03-31	E	M	B	D
1982-08-10		M
1976-03-04	E	F	B	M
1976-03-07	E	M	B	M
1974-01-26	E	M	B	M		D						y
1977-12-07	E	F	B	M
1977-03-15	E	M
1979-12-17	E	M	B
1977-03-22	D	M	B	M
1971-10-25	E	M	B									y
1981-03-03	E	M	B	M
1968-11-16	E	M	B	M
1977-01-04	E	M	B
1973-09-25	D	F	B	M		M						y
1973-03-05	E	M	B	M								y
1964-03-21	E	M	B	M
1976-01-05	E	F	B
1980-06-04	E	M	B
1970-02-14	D	M	B	M
1970-10-12	E	M
1959-07-03	E	M
1970-11-03	E	M	B	M
1976-10-05	C	M	B	M								y
1957-10-14	E	F
1963-05-25	D	F	B	M
1983-08-23	E	M	B
1962-06-29	D	M
1980-11-29	E	F	B	M
1980-05-22	E	M	B	M		D
1976-02-21	D	M
1978-03-04	E	M
1962-10-22	E	M	B	M		M
1974-02-28	E	M	B	M
1938-01-19	E	M	B
1979-04-27	E	F	B	D	MD
1965-03-19	E	M	B	M
1966-01-01	E	M	B	M
1967-02-27	D	F	M	D		B
1975-06-17	D	M	B	M
1976-11-26	E	M	B	M
1970-10-24	E	F	B	M		D
1981-09-04	D	F	B	M
1982-05-05	E	M	B	M
1986-01-28		M
1957-01-16	D	F	B
1973-09-03	E	M	B	M
1960-03-07	E	M	B	B
1979-11-28	E	F	B	M
1974-06-08		M
1967-08-16	E	M	B	M
1982-08-18	E	M	B
1976-01-09	E	M	B	M		D
1982-03-14	E	F
1969-06-27	E	M	B	M									y
1965-12-15	B	M	B	D	MD
1981-10-09	E	M	B	M
1975-11-07	E	M	B	M									y
1970-11-01	E	M
1970-05-12	E	M	B	M
1961-04-21	E	M	B	D	MD	M		B
1969-02-16		M	B	B		M		D
1984-08-28	B	M
1973-01-10	E	M	B	M									y
1978-10-07	D	M
1974-04-08	E	M	B	D
1959-01-28	E	M	B	M
1972-06-26	E	F	B	M		D
1975-03-05	E	M	B	M
1979-10-31	D	M	B
1974-11-19	E	F	B	B		M
1956-02-06	E	M	B	D
1976-01-09	E	F
1981-12-01	E	M
1962-07-02	E	M	B	M
1961-03-15	E	M	B	M		D		D	MD
1980-12-14		M
1970-01-23	B	M
1967-09-12	D	M	B	B		M		D				y
1980-07-25	D	M	B
1955-09-23	E	M	B	B		M
1968-12-11	E	M	B	M								y
1980-01-13	E	M	B
1964-10-09	E	M
1956-03-01	D	M
1982-08-17	E	M	B	M
1965-07-14	E	M	B	M		D
1957-03-14	E	F	B	M		D
1960-09-22	D	M	B	M		D
1977-02-01	E	M
1968-12-28	E	M	B	M									y
1982-12-01	E	F	B
1970-10-21	E	M	B									y
1972-06-06	E	M	B
1980-05-19		M	B
1963-04-09	E	M	B	M		D
1980-02-07	E	M	B	M
1983-07-17	E	M	B
1970-12-28		M	B	M
1965-08-14	E	M
1979-04-20	E	M	B
1967-05-02	E	M	B
1982-06-12	E	F	B
1956-01-26	E	M	B	M		D
1965-10-14	E	M	B	D	MD
1970-02-18	E	F	B	M
1966-11-09	E	F	B	M								y
1978-06-02	E	M	B	M		M						y
1985-01-26		M
1982-01-29	E	M	B	B
1977-10-16	E	F	B
1967-09-02	E	M	B	D
1975-02-28		M	B	M		D
1973-07-18	E	M
1973-02-18	E	F	B	D	MD
1961-02-09	E	M
1982-12-08	E	M										y
1973-02-14	E	M	B	B
1969-12-17	E	M	B	M		M
1960-06-03	A	M	B	M								y
1977-08-17	E	M	B
1950-12-28	E	F	B	M		M		D		D
1978-04-05	E	M
1969-05-29	E	F	B	M								y
1974-10-18	E	M	B	M									y
1965-08-03	E	F	B	M
1970-07-18	E	M	B	M								y
1972-06-26	D	M	B
1974-08-08	E	M	B	M									y
1975-12-12	E	M
1974-08-19	B	M	B	M
1966-11-09	E	M	B	M		D
1965-07-06	E	M	B	D	MD							y
1982-11-17	D	M	B	M		D
1978-07-12	D	M	B	D
1972-12-01	D	M	B
1978-10-01	E	M	B	M
1957-09-30	E	M	B	M		D
1960-05-01	E	M	B	B		B		M		M
1978-11-21	E	M	M	M		D						y
1967-04-26	E	M
1964-10-17	E	F	B	M		D
1975-07-23	E	M	B	M
1980-06-06	E	M	B									y
1972-05-31	C	M	B	M									y
1962-11-14	E	M	B	B		D	MD
1970-05-06	E	M	B	M		D
1974-06-16	C	M	B										y
1982-10-09	E	M	B	M
1978-07-11	E	M	B	M		D
1983-02-17	E	F	B	B
1968-08-22	D	F	D	D
1972-05-05	D	M	B	M
1974-05-01	E	M	B	B		M		D
1978-03-04	E	F	B
1982-06-18	E	M	B	B
1980-04-30	D	M	B	M		D
1973-12-24	E	M	M	M		D
1978-04-21	E	M	B	D	MD
1982-07-16	E	F
1981-08-11	E	M										y
1981-05-12	E	M	B	M		M
1975-03-17	E	F
1973-09-03	D	F
1981-11-27	B	M	B	M
1975-10-07	E	M	B	M		M
1963-04-08	E	M	B	M		D	MD	M					y
1968-10-27	E	M	B
1981-12-29	E	M	B
1979-08-04	C	M	B	M
1983-01-06	E	F	B	M
1974-04-09	C	M	B	B		M		B
1968-02-28	E	M	B	M
1970-11-05	D	M	B	M
1978-03-12	D	M
1964-02-15	E	M	B	M		D		M		M
1973-04-05	E	F	B	M
1970-01-29	E	M	B	M
1976-07-18	E	F	B	M
1982-02-04	E	F
1982-04-03	E	M	B
1976-02-23	E	M	B	M
1971-07-11	E	M
1971-08-03	E	M	B	D
1982-12-28	E	F
1966-06-25	B	M	B	M		D						y
1946-10-20		M	B
1979-05-08	E	F	M	D
1973-06-06	E	F	B	D
1984-01-06	E	F
1968-08-16	E	M	B	M		M
1957-09-07	E	M
1953-01-16	E	M	B	M		D
1971-06-21	E	M	B	D	MD
1976-06-23	E	F
1983-06-16	E	M	B	B		M
1955-01-12	E	M	D
1982-05-05	E	F	B	M
1974-10-14	E	M	B
1967-12-26	E	M	B	D
1982-09-11	E	F	B
1966-03-21	E	M
1963-05-31	E	F	B	M
1974-02-22	E	M										y
1981-08-12	D	M	B	M
1958-07-18	D	M	B	B		M		D	MD	M
1977-10-04	E	M	B	M
1976-07-19	E	M	B	M
1979-02-21	E	M	B
1962-08-27	E	M	D
1954-06-22	E	M	B
1964-08-24	B	M	B
1970-06-18	B	M	B	M
1971-03-11	D	M	B
1972-11-14	E	M	B	M
1985-06-20		M
1977-03-17	E	M	B	M								y
1972-11-17	E	M	B	M
1981-01-09	E	M	B	M
1970-01-06	E	M
1980-02-20	B	M	B	M		D
1981-10-15	E	F	B									y
1980-08-26	E	M	B	M
1978-11-25	E	M	B
1982-08-14	E	F	B	M
1979-05-10	E	M	B
1978-08-07	E	M	B	M								y
1978-06-15	E	M
1974-11-17	E	F	B	M
1970-01-02	E	M
1975-10-01	E	M	B
1969-10-07	E	M	B	M		D
1968-12-06	E	M	B	M		D
1973-07-18	E	M	B	M		D							y
1972-12-09	B	M	B
1970-12-06	E	M	B	M
1961-12-15		M
1985-06-18	E	M
1981-07-16		M	B
1965-09-25	D	M	B	M									y
1982-04-15	D	F	B	M		M						y
1963-04-13	E	M
1962-03-14	E	M	B	M
1980-08-29	E	F
1980-05-12	E	M	B	M
1961-11-09	B	M	B	M		D
1976-10-21	B	M	B	M		D
1980-03-26	E	M
1966-02-11	E	F
1981-07-10	E	M	B	M
1983-07-29	E	M
1977-04-26	E	M	B	M
1982-03-17	E	M
1977-03-16	E	F	B	M									y
1975-10-19	E	M	B									y
1972-06-07	E	M	B	M		D
1979-02-03	E	F	B	B								y
1965-07-16	E	M
1985-10-25	E	M
1970-06-13	E	M
1972-05-10	E	M	B	B
1967-10-27		M	B	B
1970-02-26	E	F	B
1985-07-11		M
1955-05-03	E	M
1973-03-28	E	M
1977-09-13	E	F	B	M
1978-12-07	E	M	B	D	MD	M
1981-10-06	E	M	B	M
1974-06-01	E	M	B
1982-07-07	E	F
1979-04-26	E	M	B	D	MD
1956-04-15	E	M	B										y
1972-03-04	E	M	B
1975-02-25	E	M	B
1961-05-20	E	M	B	M		M		D
1972-06-20	B	M	B	M
1976-05-05	E	F	B
1974-02-22	E	M	B	D
1967-09-03	E	M	B
1972-04-17	E	M	B	D
1987-10-11	D	F
1964-09-29	E	M	B
1980-08-19	E	M	B	M
1964-06-20	E	M	B	D		D
1970-03-16	E	M	B	B	MD
1964-12-12	E	M	B	B		M		D
1983-11-22	E	F
1970-08-19	E	M	B
1976-03-30	E	F
1967-03-08	E	F	B	D	MD
1976-04-14	E	M	B	M
1973-10-13	E	M	B	D
1983-06-11	D	M
1971-09-23	B	F	B	D		D	MD
1979-12-01	E	F	B	M
1962-12-12	E	M	B	D	MD
1981-07-02	B	F	B	D	MD
1979-05-05	E	M	B	M
1972-01-30	E	M	B	M
1968-12-28	B	M	B	M		M							y
1977-08-26	C	M
1974-02-04	E	M	B	M
1961-11-29	E	F										y
1952-06-13	E	M	B	M
1981-10-26	E	M	B	M
1974-08-10	E	M	B	M
1964-07-10	A	F	B	B
1967-11-14	E	M	B	M
1980-07-27	E	M	B	M		D
1970-01-24	E	F	B	B		B		M		D
1974-09-30	E	M
1983-06-25		M
1976-07-08	C	F	B									y
1975-05-06	E	M	B	B		D
1974-04-19	E	F	B
1957-05-16	E	M	B	M
1970-03-14	E	M
2008-07-23	E	M	B	M
1982-04-30	E	M
1972-08-14	E	M	B
1977-07-26	E	M	B	M								y
1982-12-22	E	M	B	M								y
1978-02-14		M
1948-05-16	E	M	B	M
1972-04-05	E	F	B	M								y
1973-06-23	E	M	B	D	MD
1979-02-12	E	M	B	M
1970-12-30	E	M	B	M		M
1979-06-12	E	M	B
1974-11-14	E	M
1978-04-30	E	M	B	B		M		M		B
1963-04-14	E	M	B	M		M		D
1964-01-07	E	M	B	M
1961-10-10	E	M	B	M		D
1984-03-19		M
1976-03-19	E	M	B	M		M							y
1964-10-18	E	M	B	B		B		M		D
1980-08-29	E	M	B	M		D
1979-03-25	E	M
1970-01-03	E	M	B	B		M							y
1971-07-07	E	M	B	M								y
1978-07-08	E	M	B	D	MD
1981-01-07	E	M	B
1977-08-09	E	M
1975-01-06	E	F	B
1965-12-26	E	M
1971-04-10	E	M	B	B									y
1970-03-31	D	M	B	M
1966-11-06	E	M	B									y
1982-04-01	E	M	B	B
1972-08-30		M										y
1973-02-22	E	F
1971-09-03	E	M	B
1979-07-13	E	M	B
1970-06-06	B	M	B
1959-09-06	E	M	B	D	MD	D		M
1982-04-07	E	F	B
1973-01-17	D	M	B										y
1969-01-24	E	M	B	D	MD
1972-01-17	E	M	B	M
1976-09-29	E	M	B	B		M		D
1963-08-22	E	M	B	D	MD
1980-07-30	E	M	B
1973-09-12	E	F
1980-06-19	E	M	B	B		B
1977-06-29	E	M	B	B		M		D
1978-05-27	E	M	B	M
1967-04-12	E	M	B	M									y
1968-10-18	E	M	B	B
1979-09-13	E	M	B
1980-07-22	E	F	B	M
1973-03-07		M	B									y
1968-06-28	B	F
1955-04-16	E	F	B	M
1970-12-30	E	M	B	D
1983-09-23	D	M
1974-04-23	E	M	B	M		M
1956-09-18	E	M	B	B		M		M	MD
1971-11-20	E	M	B	M		D	MD
1978-08-17	A	F
1977-03-27	E	M	B	M									y
1979-03-06	E	M	B	D
1973-06-14	E	M	B	M		M							y
1967-10-04	E	M	B	D	MD
1975-12-22	E	M	B	M
1978-01-14	E	M	B
1981-11-30	E	F	B	M
1978-06-25	E	M	B
1975-02-04	C	M
1971-05-22	E	M	B	M
1976-09-18	E	M	B	B		D		D	MD
1971-10-12	E	M	B	D
1973-10-19	B	M	B
1979-03-21	E	M
1978-04-13	E	F
1983-10-18	E	M
1973-03-09	E	M
1971-08-05	E	M	B	D
1975-10-21	E	M	B
1972-06-17	E	M	B	M		D						y
1980-05-17	E	M	B
1965-07-16	D	F	B	M								y
1974-12-05	C	M	B
1974-03-19	E	M	B	M
1981-01-11	C	M
1967-04-24	E	M										y
1969-03-07	E	M
1964-02-13	E	F
1969-06-09	B	F	B	M
1978-04-21	E	M	B
1973-09-17	E	M	B
1983-03-29	E	F	B	M
1980-11-07	A	M
1979-10-31	E	M	B	M		D
1971-11-10	C	M	B	M		D
1964-12-03	E	M	B	M
1957-01-23	E	F	B
1972-11-19	E	M	B	M		B
1965-02-27	E	M	B	M		M
1973-01-16	E	M
1978-08-17		M	B	M
1977-02-21	E	M
1969-04-29	C	M	B	M
1982-06-28	E	F
1982-07-25	E	M	B
1973-02-13	E	F	B	M
1971-05-19	E	M	B	M		D
1979-07-09	E	M	B	D
1977-07-06	E	F	B	M		D
1983-04-08		M
1972-12-06	E	M	B	M									y
1985-08-13	D	F
1963-06-19	B	M
1962-12-27	E	M	B	M
1977-05-22	E	F	B	M								y
1962-12-03	E	M	B	M
1971-10-13	E	M	B									y
1979-09-11	E	F	B									y
1981-12-24	E	M	B	M
1961-10-09	E	M	B	D
1970-03-21	E	M	B	M		M							y
1977-06-17	C	F	B	M
1970-11-03	C	F	B	M		D
1970-07-05	E	M	B	M									y
1968-04-03	E	F	B	M		D
1972-04-06	E	M	B	M		D
1966-09-17	E	M	B	M		M		M
1969-01-08	E	M	B	M									y
1975-04-26	E	M	B	M		M							y
1964-05-10	E	M
1961-07-28	E	M	D
1965-07-03	E	M	B	B		B		D	MD	M
1982-12-25	B	F										y
1973-11-30	E	M	B	M		D
1977-01-15	E	M	B	D	MD
1968-10-19	E	M	M	M		D
1976-11-14	E	M
1969-11-10	E	M	B	B		M
1978-08-25	E	M	B	M
1981-02-02	E	F
1963-11-06	E	M	B	B
1970-05-21	E	M	B	M		D		D
1979-09-08	B	F	B	M								y
1965-10-31	B	M	B	M		M
1976-02-18	E	M	B
1979-05-25	E	M	B
1975-10-06	E	M
1975-06-06	E	F	B	M
1975-12-28		F
1984-05-27	D	M
1968-12-04	E	M	B	D	MD
1974-12-16	E	M	B										y
1966-10-07	E	M	B	M
1970-02-04	E	M	B
1969-04-24	E	M
1971-07-11	E	M	B	M
1964-03-03	E	F
1976-03-10	E	M	B
1985-01-06	E	M
1977-10-05	E	M	B	M		D
1978-12-02	E	M	B	M		D
1965-12-31	E	M	B	M		D
1969-01-11	E	F	B	M
1974-09-12	E	F	B	M								y
1972-04-04	E	M
1967-04-28	E	M	B	B		D	MD
1980-10-09	E	M	B
1966-03-29	E	M	B	M
1974-01-22	E	M	B	M		D
1982-04-19	E	M	B
1962-07-19	E	M	B	D
1976-06-17	D	F
1964-08-19	B	F
1957-11-18	E	M	D
1979-10-02	E	M	B
1967-01-27	D	M	M	M		M		D
1955-09-11	E	F	B	M		D
1962-10-18	E	M	B	D	MD	M
1981-12-24	E	F
1979-07-30	E	M
1953-06-23	E	M	B	M		D
1962-07-14	E	M	B	D		M
1979-04-27	E	M	B	M								y
1977-07-05	E	M	B	M								y
1980-12-18	D	M
1960-07-27	B	M	B	D
1964-10-05	E	M	B	M		D
1965-05-11	E	M	B	M		D
1972-02-12	E	M	B	M		M
2007-01-26	E	M	B	M		D						y
1958-03-05	E	M	B	M		D
1979-11-23	E	M	B
1968-09-07	E	M	B	D	MD
1965-08-25		M	B	B		M		M		D
1956-06-23	E	M	B	M		M						y
1957-07-09	C	M	D
1962-06-29	E	F	B	B		D	MD
1981-04-04	E	M
1962-06-22	E	M	B	D
1974-07-04	D	M	B	B								y
1968-05-31	B	M
1982-08-03	E	M	B
1973-09-12	E	F
1979-07-07	E	M	B	M								y
1974-10-01	E	M	B	D
1966-03-01	D	M	M
1967-05-03	E	M	B	M
1968-06-03	D	M	B	M
1974-04-08	E	F	B
1968-03-24	E	M	B
1961-09-08	E	F
1966-11-03	E	F	B	M
1967-12-16	E	F
1970-08-24	E	F	B	M		D
1960-04-19	E	M	B	M								y
1977-07-22	B	F	B
1963-07-27	E	M	B	M
1980-09-17	D	M	B
1969-09-19	E	M	B	M		D		D	MD
1974-05-11	E	M	B	M								y
1985-07-31	E	F
1978-11-05	E	M
1985-05-13	E	M
1958-07-07	E	M	B	D
1963-02-19		M	B	M
1975-09-28	C	M
1974-10-26	E	F	B	M		M
1985-02-04	E	F
1984-10-11	E	M
1982-04-23	B	M	B	B		M
1967-10-27	E	M	B	D	MD
1971-03-14	E	F	B	D
1979-03-30	E	M
1972-02-20	E	M	B
1980-07-04	E	F	B	M		D
1956-03-13	E	F	B	M
1975-07-01	E	F	B	B		B
1982-11-01	D	F	B	D
1975-08-14	E	F	B	M		D
1982-04-10	E	F	B
1971-02-11	E	M	B	M
1975-06-20	E	F
1967-09-12	E	M	B	M		D
1970-07-28	E	F	B	B		M		D
1957-08-03		M	B	D	MD	M
1963-06-15	E	M
1984-12-03	E	M
1984-10-23	E	M
1966-04-27	E	F	B	M
1975-03-20	E	M
1965-12-06	E	M
1982-03-31	E	M	B
1966-06-20	E	M	B	M
1967-10-12	E	M	M	D
1961-07-04	D	M	B	M		M						y
1971-11-12	E	M	B	M		M		M					y
1974-10-22	E	M	B	M		D
1982-04-27	B	M	B	B		M
1978-03-27	E	F	B	M
1980-08-05	E	M	B	M
1960-11-07	E	M	B
1972-07-29	D	F	B									y
1969-06-30	E	M	B	B		M
1977-07-01	E	M	B	B
1968-04-17	E	M
1972-11-15	C	M	B	B		M
1969-12-03	E	M	B	M		D						y
1967-04-21	E	M
1974-11-27	E	F
1972-04-19	E	M	B	M		D						y
1981-05-05	E	M	B	B
1966-09-10	D	F	B	B		M
1977-10-21	E	F	B	M									y
1961-09-09	E	M	B	M		D						y
1972-03-21	E	M	B	M
1962-10-18	E	M
1966-04-21	D	M	B	M
1978-01-02	E	M	B	D
1976-05-05	E	F	B									y
1978-09-15	C	F	B	M
1970-07-02	E	F	B	M		D
1979-08-31	E	F	B	M
1978-10-05	E	M	B	B		M
1969-08-10	E	F	B	M
1964-09-11	B	M	B	M		M		M		M
1971-10-12	B	M	M	B
1955-08-25	B	M	B	M		D
1978-11-12	C	M	B	D
1971-03-30	E	M	B	M
1959-10-31	E	M
1959-02-11		M	B
1981-12-25	E	M	B	M
1981-04-18	E	M	B	M
1973-08-28	E	F	B	M								y
1966-06-02	E	M	B	M
1977-01-19	E	F	B	M
1958-05-30	E	M	B
1970-10-30	E	M	B	M
1973-12-25	E	F	B	M		D
1981-10-29	E	M	B
1979-08-16	E	F	B	M		D
1973-08-25	D	M	B	M
1967-06-22	E	F	B	M
1968-09-14	E	M	B	D	MD								y
1966-02-05	B	M	B	M		M
1974-11-14	E	F	B	M								y
1979-12-06	D	F	B
1978-07-22	C	F
1976-09-24	E	M	B	M		D
1967-01-14	E	M
1957-06-24	E	M	B	D
1976-03-19	A	F	B	M
1956-11-27	E	F	B	B		B		M
1976-09-17	E	M	B	M								y
1965-06-18	C	M	B	M
1981-07-21	E	M	B	M
1970-12-27	E	M	B	M
1983-07-27	B	M	B	M		B
1981-01-29	C	M
1962-06-19	D	M	B	M		D
1958-10-19	E	M	B	M		D	MD	M					y
1981-07-23	E	M	B
1965-05-19	E	F	B	M								y
1980-01-03	E	F	B
1966-06-20	E	M	B	D	MD
1961-09-23	D	M	B	M
1981-06-15	E	F
1983-06-14	E	M	B	M
1972-05-20	E	M	M	M
1975-07-11	E	F	B	M		D
1947-08-15	B	M	B	M		M
1972-03-17	D	M	B	M
1981-02-21	E	M	B	M
1969-03-04	E	M
1971-09-10	E	M	B	M		D		M
1968-09-22	E	M	B	M		M
1975-01-11	E	M	B										y
1970-09-02	E	M	B	M								y
1971-12-13	E	M
1980-04-10	E	M	B	M
1969-11-30	B	F	B	M									y
1969-10-17	D	M
1973-03-06	E	M	B	M
1961-01-27	E	M
1979-09-06	E	M	B	M									y
1967-12-20	E	M	B	M		M							y
1955-11-23	E	M	B	M		M
1974-10-23	E	M	B	M		D
1963-05-02	B	F	B	B		M
1972-12-28		F	B
1966-01-23	E	F	B	M
1968-11-15	E	M	B	M
1986-03-17		F
1959-07-28	D	M	B	B		M
1956-12-30	C	M	M	M		M
1963-05-23	E	M
1975-03-26	E	M	B	M		D						y
1979-12-10	B	F
1983-09-20	B	M	B	M
1969-01-25	E	M	B	M		M
1982-07-27	E	M	B	M
1981-11-16		M	B
1972-08-15	E	M
1975-06-25	E	M	B	M									y
1973-06-06	C	M
1951-09-26	E	M	B	M		M
1972-01-24	E	M	B	D	MD
1980-01-31	E	M	B
1981-06-27	E	M	B	M
1972-03-14	E	M	B
1970-10-27	D	M	B	M
1969-07-24	E	M	B
1968-07-06	E	M	B	M		D
1960-05-03	E	M	B	M								y
1981-02-19	C	M
1962-09-18	E	M	B	M		M
1970-11-29	E	M	B	M
1967-12-19	E	M
1959-06-03	E	M	B	M
1984-02-01	B	M	B	B
1968-09-01	E	M	B	M		D
1970-09-21	D	F	B	M
1971-08-28	E	M	B
1970-01-15	E	M	B	D	MD
1981-02-06	E	M	B	M
1981-04-02	E	F
1962-07-13	E	F	B	B		D
1980-09-29	E	F	B	M
1970-04-29	E	F	B	M
2007-12-27	D	M	B
1978-07-22	E	M
1949-08-11		M	B	M
1973-01-10	B	M	B	D	MD
1949-10-22	E	F
1972-05-08		M	B	M
1969-06-26	E	F	B	M		D
1975-04-09	E	F
1962-01-03	E	M
1978-06-28	E	M	B	M									y
1979-10-21	E	M	B	D
1984-03-20	D	F
1963-09-29	E	M	B	M		M		D
1950-10-07	E	M	B
1982-05-10	E	M	B	M
1980-04-20	E	M	B	D
1968-10-30	E	M	B	B		M		D
1976-08-16	E	M	B	M								y
1965-02-06	D	F	B	M								y
1962-04-25	E	M
1972-12-16	E	M	B	B		M							y
1961-02-15	E	M
1982-03-29	E	F	B	D
1976-10-15	B	M	B	M		D	MD
1972-08-30	E	M										y
1968-06-27	C	M	B	M
1970-09-16	E	M	B	M									y
1975-12-08	E	M	B
1971-07-27	E	M	B	M									y
1970-03-22	E	M	B	M
1971-10-06	E	M	B	M
1966-07-16	D	M	D
1974-05-31	A	M	B	M
1977-12-13	A	M	B
1974-10-29	E	M	B	M
1983-01-28	E	M
1981-09-17		M	B
1981-01-30	E	M	B	M
1981-09-15	A	F	B	M
1975-03-22	E	M	B	M		M		M					y
1961-11-05	E	M	B	M		D
1977-04-08	E	F	B	B
1976-05-27	E	F	B	M
1972-11-21	E	M	B	D	MD
1982-05-04	E	M
1978-07-14	E	M	B
1970-11-09	E	M	B	M									y
1963-04-07	D	M
1955-06-24	E	M
1977-02-28	E	M	B	D
1973-01-02	E	F	B	M		D
1975-12-28	E	M	B	B		M		D
1969-07-25		F	B	B								y
1980-10-26	E	M	B	D
1967-07-29	E	F
1973-04-17	E	M	B	M		D
1979-10-18	E	F	B
1979-09-29	E	F	B
1964-04-23	E	M	B
1970-11-17	E	M	B	M									y
1962-05-05	E	M	B	M								y
1970-11-21	E	M	B	M
1955-08-16	E	M	B	M
1974-07-25	E	M	B	D
1966-05-05		M
1958-08-19	B	M	B	M		M
1976-04-07	B	M	B	M
1980-02-07	E	F	B
1964-04-27	B	M	B	D	MD
1968-03-29	E	M	B	M		M
1976-11-29	E	F	B	M		D
1966-12-18	E	M	B	D
1972-05-02	C	M
1966-06-27	E	M	B	M		M		D
1974-09-01	A	M	B	M		M							y
1974-12-27	E	M	B	M									y
1974-02-12	D	M	B	M
1966-11-16	E	F	B	D
1982-12-18	E	M
1980-04-13	E	M
1975-01-14	B	F	B	D
1978-05-21	E	M	B	D
1966-08-22	E	F	B	M
1961-04-10	C	M
1972-09-30	E	M
1969-07-05	E	M	B
1976-08-20	C	M	B
1968-05-17	E	M	B	D	MD
1971-09-18	E	M	B	M
1967-04-16	D	F
1962-08-18	D	M	B	M		D						y
1976-09-29	E	M	B	M
1964-07-16	E	M
1974-12-14	E	M	B
1972-12-29	B	F
1963-07-17	E	M
1978-02-08	E	M	B	B		M						y
1965-01-28	E	M	B	M		M		M		D
1971-11-17	B	M	B
1960-05-28	E	M	B	M		D
1976-09-26	E	M	B										y
1968-09-19	B	M	B
1973-11-08	D	M	B	M		D
1977-04-17	E	M
1977-12-28	E	M	B	D								y
1962-09-11	E	M	B	M
1982-04-24	E	M	B
1963-08-17	E	F
1964-10-28	E	M	B	M
1973-02-16	B	M	B	M
1970-04-21	C	M	B	M		M
1958-06-01	E	M	B	M		M		M
1984-09-14	E	M
1977-03-07	E	M	B	M
1972-06-25	E	F	B	M		D
1975-09-24	E	M	B	M									y
1976-01-22	E	F	B	M
1965-02-07	E	F	B	M
1971-01-24	E	F	B	M		D
1983-09-14	C	M
1966-03-15	E	M	B	D		M
1980-08-05	B	M	B	M
1973-04-19	E	F	B	M		D
1975-01-19		M	B	M		D
1963-01-30	E	M	B	M
1964-02-05	C	M	B	M									y
1982-08-20	E	M	B
1984-11-22	E	M	B
1978-01-31	E	M	B	D
1982-02-17	E	M
1979-07-26	E	F	B
1972-09-24	E	M	B
1980-10-17	E	M	B	M
1977-05-10	E	M	B	D
1972-07-27	C	M	B
1971-10-06	E	M	B	M									y
1966-05-22	E	F
1980-04-17	E	F	B	B		D	MD
1977-09-09		M
1970-04-10	E	F
1964-06-23	E	M	B	M
2008-06-04	E	M	B	M
1980-04-18	E	M	B
1970-03-18	E	M	B	M									y
1979-07-20	E	M	B	D
1968-12-18	E	M
1975-10-15	E	M	B	M		M							y
1979-03-01	E	M	B	M
1970-07-20	D	M	B
1976-09-07	E	F	B	B		M
1979-05-22	E	M	B
1980-03-03	E	F
1977-06-26	E	F
1971-07-14	E	F	B	B		M							y
1958-03-02	E	M	B	M
1961-01-13	E	M	B	B		D	MD
1976-11-08	E	M	B
1982-01-24	E	M	B									y
1970-05-20	E	M	B	M		M							y
1965-04-04	E	M
1962-02-02	E	M
1973-08-12	E	M
1967-01-04		M
1967-05-30	E	M	B	M
1969-12-04		M	B
1970-07-25	E	M
1976-04-28	D	M
1956-11-02	E	M	B	D
1967-11-16	D	M	B	M
1974-06-19	E	F	B	M
1965-01-15		M
1962-04-10	E	M	B	D	MD
1983-04-21	E	M	B
1980-12-08	E	F	B	B		M
1974-06-26	E	M	B	M									y
1972-05-29	D	M	B	M		M		M
1968-09-16	E	M	B	M
1972-01-31	B	M	B
1966-02-13	E	M
1968-06-15	D	M	B	M
1971-03-03	E	M
1957-07-16		M	B	M
1980-04-27	E	M	B	M								y
1982-03-14		M
1947-06-16	E	M	B									y
1942-10-06	E	F	B
1978-03-02	E	M	B	B		M		D
1983-12-30	E	M
1978-08-15	E	F	B	D
1975-03-14	E	M
1978-01-06	E	F
1964-02-08	E	M
1964-07-20	E	M	B	M		M
1949-09-27	E	M	B	M		D
1966-08-09	E	M	B
1965-02-27	D	F	B	D
1975-12-15	E	M	B	D	MD
1965-10-26	E	M	B	M		D
1982-06-16	E	M	B
1981-12-04	E	M	B
1955-06-07	D	M	B	M		D
1969-10-22	E	M	B	M		D
1977-03-29	E	M	B	B		M		D
1972-03-24	E	M	B	M
2008-12-17	E	F	B
1979-11-09	E	F	B	M
1978-03-25	E	M
1982-08-20	D	F
1979-08-31	E	F	B	M
1957-10-05	E	F	B									y
1980-04-17	E	M	B
1975-01-01	E	F
1973-03-03	E	M
1980-04-07	E	M
1974-08-22	E	M	B
1978-05-21	E	F	B	M
1972-11-19	C	M
1982-10-24	E	F	B
1971-02-11	D	M
1968-11-11	C	M	B	B		M		D
1963-08-18	E	M	B	M		D						y
1972-01-12	E	M	B	M
1980-05-03	B	M	B
1974-09-02	E	M	B	M									y
1963-02-22	D	M	B
1976-11-11	E	M	B
1954-09-01	E	F
1967-11-26	E	M	B	D
1975-12-31		M	B	M
1962-09-30	D	M	B	B		B		M
1984-01-12	D	M
1977-11-22	E	M	B
1973-05-12	E	M	B	M		D							y
1973-08-11	C	M	B	M
1980-03-20	E	F	B
1985-07-24	E	M
1979-11-06	E	F	B	M
1980-08-15	E	F	B	M
1969-04-21	E	M	B	M		M		D					y
1970-10-09	E	M	B	B		D
1967-01-19		M	B									y
1976-04-30	C	M	B										y
1975-11-22	E	M	B
1977-10-28	E	M
1975-06-13	E	M	B	M
1968-01-15	E	M	B	D	MD
1982-05-23	E	M	B	M		D
1963-06-12	E	M	B	M
1977-09-27	E	M	B	M		M		D
1970-02-06	E	M	B	M		M		M
1951-10-31	E	M
1970-08-17	E	M	B
1978-07-22	E	M	B	M		D
1969-02-15	E	M	B	M		D
1961-10-31	E	M	B	M
1953-03-30	E	M	B	M		M		M		M
1974-08-17	E	M	B										y
1976-06-30	D	M	B
1978-06-20	E	M	B	M		D
1970-12-18	E	M
1978-08-31	E	F	B
1967-04-20	E	F	B	D
1969-03-08	E	M	B	M		M
1967-09-30	E	M	B	M		D						y
1971-06-01	E	M	B	M		D
1968-07-27	E	M	B	B		M		D
1973-01-15	E	M	B
1957-11-05	E	M	B
1969-08-11	E	M	B
1963-01-29	E	F	B	M		D
1981-08-24	E	M
1968-10-22	E	F	B
1963-06-01	A	F	B	M		D
1977-03-12	C	M
1966-03-01	C	M	B	M
1979-09-03	E	M
1983-01-15	E	M	B
1960-05-10	E	M	B	M
1956-10-01	E	M	B	D	MD
1980-05-13	C	M	B	M
1973-04-20	D	F	B	M								y
1971-05-06	E	F	B	D		D
1945-03-12	E	M
1974-08-17	E	F	B	M									y
1975-03-12	E	M	B
1970-02-13	E	M	B	M		D	MD						y
1964-08-03	E	M
1966-10-09	E	M	B	M		D
1955-07-28	D	F
1965-03-25		M	B	M		D
1964-12-29	E	F	B
1975-02-18	C	M
1963-10-25	B	M	B	M									y
1963-01-06		M	B	M
1963-11-17	E	M	B	M		D
1962-12-13	D	M	B	M
1978-04-11		M	B	B
1985-10-08	D	M
1977-11-20	E	M	B	M		D
1962-01-21	B	M	M
1976-09-07	E	M	B	M
1966-05-10	E	M	B	M
2001-01-01		F
1962-03-01	E	M	B	D	MD
1972-07-23	E	F	B	D								y
1970-02-22	D	M	B	M		M
1974-04-23	E	F	B
1982-02-18	E	M	B
1971-03-18	E	M	B	B
1981-08-21	B	M	B	M
1953-06-20	C	M	B	D								y
1973-03-10	E	M	B	M		D
1978-07-31	E	F	B	M		D
1974-08-07	E	M	B	M		M
1964-03-31	D	M	B
1965-07-19	E	M	B	M									y
1972-08-16	E	M
1974-05-15	E	M	B	M
1970-10-27	D	M	B	M		D
1971-10-27	E	F	B	M		D
1964-04-29	E	M
1979-12-25	E	F	B	B
1965-03-25	E	M										y
1980-06-07	E	M
1978-07-03	E	M	B	M
1978-08-08	E	F
1973-01-30	E	M	B	M									y
1984-08-25	E	F
1955-08-17	E	M	B	M		D
1973-05-18	E	M	B	B		D	MD	M
1981-12-16	E	M	B
1958-02-22	D	M	B	M		D
1965-10-18	E	M
1959-06-15	E	M	B	M
1975-09-24	E	M	B	M
1973-04-21	E	M	B	M		M							y
1979-02-20	E	F	B									y
1971-06-29	E	F	B
2007-09-06		M	B
1959-03-23	B	M	B	D		D	MD	M
1973-10-02	E	M	B	M
1974-04-27		M	B
1956-09-11	E	M	B
1969-07-07	D	M	B	M		M							y
1966-10-21	E	M	B	M
1970-03-29	D	M	B
1935-12-06	D	M	B	D	MD
1982-12-31	E	F	B	M								y
1967-05-23	E	M	B	M		D
1981-09-25	E	M	B	B
1977-07-14	E	M	B	M		D
1981-06-02	E	F
1978-08-06	E	M	B	D
1982-07-28	E	M
1965-11-08	B	M	B	D	MD	D
1967-12-28	B	M	B	M		D							y
1967-05-23		M	B	B		M		M
1965-01-08	B	M	B	M		M
1969-01-18	D	M	B	M		D
1961-07-06	E	F	B
1969-02-08	E	F	B
1974-11-22	E	F	B	M
1980-12-03	E	M	B	M
1970-03-13	D	M	B	M
1966-09-27	E	F	B	B		M		M		M
1979-09-05	E	F	B	M
1977-06-20	E	M	B	M								y
1951-11-30	E	M	B	M
1984-12-05	E	M
1975-03-11	E	F	B	M									y
[truncated: 1,567 more rows]
