# Supplementary material for: Analysis of age as a factor in NASA astronaut selection and career landmarks
Source: PLoS One. 2017 Jul 27;12(7):e0181381. doi: 10.1371/journal.pone.0181381 (PMC5531584; doi:10.1371/journal.pone.0181381)
Supplement: S2 File — (XLSX) [file pone.0181381.s002.xlsx]

## Sheet: Data
ID	DOB	Education	Race	Previous Interview	Gender	Status	HQ	Interviewed	Selected	Announcement Date	Age
20130000	1985-10-03	10	Non-Minority	No	Male	MBQ only	MBQ not HQ			2013-06-17	27.7043
20130001	1985-05-13	4	Non-Minority	No	Male	MBQ only	MBQ not HQ			2013-06-17	28.0958
20130002	1985-04-21	6	Asian/Pacific Islander	No	Female	HQ not invited for interview	HQ	HQ not invited for interview		2013-06-17	28.1561
20130003	1985-03-16	10	Non-Minority	No	Female	HQ not invited for interview	HQ	HQ not invited for interview		2013-06-17	28.2546
20130004	1984-12-04	6	Non-Minority	No	Male	MBQ only	MBQ not HQ			2013-06-17	28.5339
20130005	1984-11-26	4	Hispanic	No	Male	HQ not invited for interview	HQ	HQ not invited for interview		2013-06-17	28.5558
20130006	1984-11-14	6	Non-Minority	No	Female	HQ not invited for interview	HQ	HQ not invited for interview		2013-06-17	28.5886
20130007	1984-04-27	6	Hispanic	No	Female	HQ not invited for interview	HQ	HQ not invited for interview		2013-06-17	29.1389
20130008	1984-03-18	4	Non-Minority	No	Female	MBQ only	MBQ not HQ			2013-06-17	29.2485
20130009	1984-02-19	6	Non-Minority	No	Male	HQ not invited for interview	HQ	HQ not invited for interview		2013-06-17	29.3251
20130010	1984-02-09	8	Asian/Pacific Islander	No	Male	MBQ only	MBQ not HQ			2013-06-17	29.3525
20130011	1983-12-09	6	Non-Minority	No	Male	MBQ only	MBQ not HQ			2013-06-17	29.5222
20130012	1983-11-15	8	Non-Minority	No	Male	MBQ only	MBQ not HQ			2013-06-17	29.588
20130013	1983-10-06	10	American Indian/Alaskan Native	No	Male	HQ not invited for interview	HQ	HQ not invited for interview		2013-06-17	29.6975
20130014	1983-09-20	6	Asian/Pacific Islander	No	Male	MBQ only	MBQ not HQ			2013-06-17	29.7413
20130015	1983-08-17	6	Non-Minority	No	Male	MBQ only	MBQ not HQ			2013-06-17	29.8344
20130016	1983-07-15	8	Non-Minority	No	Female	Rejected after Interview	HQ	Interviewee	Interviewee but not selected	2013-06-17	29.9247
20130017	1983-07-12	10	Non-Minority	No	Male	Rejected after Interview	HQ	Interviewee	Interviewee but not selected	2013-06-17	29.9329
20130018	1983-06-07	4	Non-Minority	No	Female	MBQ only	MBQ not HQ			2013-06-17	30.0287
20130019	1983-05-18	14	Non-Minority	No	Male	HQ not invited for interview	HQ	HQ not invited for interview		2013-06-17	30.0835
20130020	1983-05-10	6	Non-Minority	No	Female	HQ not invited for interview	HQ	HQ not invited for interview		2013-06-17	30.1054
20130021	1983-05-03	6	Non-Minority	No	Female	HQ not invited for interview	HQ	HQ not invited for interview		2013-06-17	30.1246
20130022	1983-04-13	6	Non-Minority	No	Female	HQ not invited for interview	HQ	HQ not invited for interview		2013-06-17	30.1793
20130023	1983-04-08	4	Non-Minority	No	Male	MBQ only	MBQ not HQ			2013-06-17	30.193
20130024	1983-01-19	6	Non-Minority	No	Male	MBQ only	MBQ not HQ			2013-06-17	30.4093
20130025	1983-01-06	10	Non-Minority	No	Female	MBQ only	MBQ not HQ			2013-06-17	30.4449
20130026	1982-12-22	6	Non-Minority	No	Male	HQ not invited for interview	HQ	HQ not invited for interview		2013-06-17	30.486
20130027	1982-12-09	8	Non-Minority	No	Female	HQ not invited for interview	HQ	HQ not invited for interview		2013-06-17	30.5216
20130028	1982-11-17	10	Non-Minority	No	Male	HQ not invited for interview	HQ	HQ not invited for interview		2013-06-17	30.5818
20130029	1982-10-03	6	Asian/Pacific Islander	No	Female	Rejected after Interview	HQ	Interviewee	Interviewee but not selected	2013-06-17	30.705
20130030	1982-09-20	6	Non-Minority	No	Male	HQ not invited for interview	HQ	HQ not invited for interview		2013-06-17	30.7406
20130031	1982-09-10	8	Non-Minority	No	Female	Rejected after Interview	HQ	Interviewee	Interviewee but not selected	2013-06-17	30.768
20130032	1982-09-02	6	Non-Minority	No	Male	HQ not invited for interview	HQ	HQ not invited for interview		2013-06-17	30.7899
20130033	1982-08-25	4	Non-Minority	No	Male	HQ not invited for interview	HQ	HQ not invited for interview		2013-06-17	30.8118
20130034	1982-08-18	6	Asian/Pacific Islander	No	Male	HQ not invited for interview	HQ	HQ not invited for interview		2013-06-17	30.8309
20130035	1982-06-23	8	Non-Minority	No	Male	HQ not invited for interview	HQ	HQ not invited for interview		2013-06-17	30.9843
20130036	1982-06-02	10	Hispanic	No	Female	Rejected after Interview	HQ	Interviewee	Interviewee but not selected	2013-06-17	31.0418
20130037	1982-05-24	6	Non-Minority	No	Female	MBQ only	MBQ not HQ			2013-06-17	31.0664
20130038	1982-04-26	12	Non-Minority	No	Female	HQ not invited for interview	HQ	HQ not invited for interview		2013-06-17	31.1431
20130039	1982-04-17	10	Non-Minority	No	Male	MBQ only	MBQ not HQ			2013-06-17	31.1677
20130040	1982-04-07	4	Non-Minority	No	Female	MBQ only	MBQ not HQ			2013-06-17	31.1951
20130041	1982-03-26	8	Non-Minority	No	Female	HQ not invited for interview	HQ	HQ not invited for interview		2013-06-17	31.2279
20130042	1982-03-09	6	Non-Minority	No	Female	HQ not invited for interview	HQ	HQ not invited for interview		2013-06-17	31.2745
20130043	1982-03-07	8	Non-Minority	No	Female	HQ not invited for interview	HQ	HQ not invited for interview		2013-06-17	31.2799
20130044	1982-02-17	4	Non-Minority	No	Male	MBQ only	MBQ not HQ			2013-06-17	31.3292
20130045	1982-02-11	8	Non-Minority	No	Male	MBQ only	MBQ not HQ			2013-06-17	31.3457
20130046	1981-12-25	6	Non-Minority	No	Male	MBQ only	MBQ not HQ			2013-06-17	31.4771
20130047	1981-12-16	4	Non-Minority	No	Male	MBQ only	MBQ not HQ			2013-06-17	31.5017
20130048	1981-12-04	4	Non-Minority	No	Male	MBQ only	MBQ not HQ			2013-06-17	31.5346
20130049	1981-11-18	10	Non-Minority	No	Female	MBQ only	MBQ not HQ			2013-06-17	31.5784
20130050	1981-11-07	4	Non-Minority	No	Male	MBQ only	MBQ not HQ			2013-06-17	31.6085
20130051	1981-10-07	8	Non-Minority	No	Female	Rejected after Interview	HQ	Interviewee	Interviewee but not selected	2013-06-17	31.6934
20130052	1981-09-21	10	Non-Minority	No	Male	HQ not invited for interview	HQ	HQ not invited for interview		2013-06-17	31.7372
20130053	1981-09-17	6	Non-Minority	No	Male	MBQ only	MBQ not HQ			2013-06-17	31.7481
20130054	1981-09-11	6	African American	No	Male	HQ not invited for interview	HQ	HQ not invited for interview		2013-06-17	31.7645
20130055	1981-08-24	6	Non-Minority	No	Male	MBQ only	MBQ not HQ			2013-06-17	31.8138
20130056	1981-08-22	6	Non-Minority	No	Female	MBQ only	MBQ not HQ			2013-06-17	31.8193
20130057	1981-08-14	6	Non-Minority	No	Female	MBQ only	MBQ not HQ			2013-06-17	31.8412
20130058	1981-08-12	6	Non-Minority	No	Male	MBQ only	MBQ not HQ			2013-06-17	31.8467
20130059	1981-08-08	8	Asian/Pacific Islander	No	Male	MBQ only	MBQ not HQ			2013-06-17	31.8576
20130060	1981-07-30	8	Non-Minority	No	Female	HQ not invited for interview	HQ	HQ not invited for interview		2013-06-17	31.8823
20130061	1981-07-26	10	Non-Minority	No	Male	HQ not invited for interview	HQ	HQ not invited for interview		2013-06-17	31.8932
20130062	1981-07-13	6	Non-Minority	No	Male	HQ not invited for interview	HQ	HQ not invited for interview		2013-06-17	31.9288
20130063	1981-07-13	4	Asian/Pacific Islander	No	Male	MBQ only	MBQ not HQ			2013-06-17	31.9288
20130064	1981-07-07	6	Non-Minority	No	Male	Rejected after Interview	HQ	Interviewee	Interviewee but not selected	2013-06-17	31.9452
20130065	1981-07-03	10	Non-Minority	No	Female	Rejected after Interview	HQ	Interviewee	Interviewee but not selected	2013-06-17	31.9562
20130066	1981-06-26	6	Non-Minority	No	Male	HQ not invited for interview	HQ	HQ not invited for interview		2013-06-17	31.9754
20130067	1981-06-12	8	Non-Minority	No	Female	HQ not invited for interview	HQ	HQ not invited for interview		2013-06-17	32.0137
20130068	1981-06-11	6	Non-Minority	No	Male	HQ not invited for interview	HQ	HQ not invited for interview		2013-06-17	32.0164
20130069	1981-06-08	10	Non-Minority	No	Male	HQ not invited for interview	HQ	HQ not invited for interview		2013-06-17	32.0246
20130070	1981-06-06	4	Non-Minority	No	Male	HQ not invited for interview	HQ	HQ not invited for interview		2013-06-17	32.0301
20130071	1981-05-01	10	Hispanic	No	Female	HQ not invited for interview	HQ	HQ not invited for interview		2013-06-17	32.1287
20130072	1981-04-20	6	Non-Minority	No	Male	MBQ only	MBQ not HQ			2013-06-17	32.1588
20130073	1981-04-10	4	Non-Minority	No	Male	MBQ only	MBQ not HQ			2013-06-17	32.1862
20130074	1981-04-08	6	Non-Minority	No	Male	HQ not invited for interview	HQ	HQ not invited for interview		2013-06-17	32.1916
20130075	1981-03-29	8	African American	No	Male	HQ not invited for interview	HQ	HQ not invited for interview		2013-06-17	32.219
20130076	1981-03-09	10	Non-Minority	No	Male	MBQ only	MBQ not HQ			2013-06-17	32.2738
20130077	1981-03-04	10	Non-Minority	No	Female	Rejected after Interview	HQ	Interviewee	Interviewee but not selected	2013-06-17	32.2875
20130078	1981-02-21	6	Non-Minority	No	Male	MBQ only	MBQ not HQ			2013-06-17	32.3176
20130079	1981-01-23	10	Non-Minority	No	Male	Rejected after Interview	HQ	Interviewee	Interviewee but not selected	2013-06-17	32.397
20130080	1980-12-15	6	Non-Minority	No	Female	MBQ only	MBQ not HQ			2013-06-17	32.5038
20130081	1980-12-09	4	Non-Minority	No	Male	MBQ only	MBQ not HQ			2013-06-17	32.5202
20130082	1980-12-09	8	Non-Minority	No	Male	MBQ only	MBQ not HQ			2013-06-17	32.5202
20130083	1980-11-30	4	Non-Minority	No	Male	MBQ only	MBQ not HQ			2013-06-17	32.5448
20130084	1980-11-06	6	Non-Minority	No	Male	MBQ only	MBQ not HQ			2013-06-17	32.6105
20130085	1980-10-10	8	Non-Minority	No	Male	HQ not invited for interview	HQ	HQ not invited for interview		2013-06-17	32.6845
20130086	1980-10-07	6	Non-Minority	No	Male	MBQ only	MBQ not HQ			2013-06-17	32.6927
20130087	1980-09-28	4	Non-Minority	No	Male	HQ not invited for interview	HQ	HQ not invited for interview		2013-06-17	32.7173
20130088	1980-09-28	6	African American	No	Female	Rejected after Interview	HQ	Interviewee	Interviewee but not selected	2013-06-17	32.7173
20130089	1980-09-18	14	Hispanic	No	Male	MBQ only	MBQ not HQ			2013-06-17	32.7447
20130090	1980-09-02	14	Non-Minority	No	Female	HQ not invited for interview	HQ	HQ not invited for interview		2013-06-17	32.7885
20130091	1980-08-05	8	Asian/Pacific Islander	Yes	Male	Rejected after Interview	HQ	Interviewee	Interviewee but not selected	2013-06-17	32.8652
20130092	1980-08-05	6	Asian/Pacific Islander	No	Male	MBQ only	MBQ not HQ			2013-06-17	32.8652
20130093	1980-07-30	6	Non-Minority	No	Male	MBQ only	MBQ not HQ			2013-06-17	32.8816
20130094	1980-07-29	6	Non-Minority	No	Male	MBQ only	MBQ not HQ			2013-06-17	32.8843
20130095	1980-07-18	8	Non-Minority	No	Male	Rejected after Interview	HQ	Interviewee	Interviewee but not selected	2013-06-17	32.9144
20130096	1980-07-09	6	Non-Minority	No	Male	Rejected after Interview	HQ	Interviewee	Interviewee but not selected	2013-06-17	32.9391
20130097	1980-07-07	6	Non-Minority	No	Female	HQ not invited for interview	HQ	HQ not invited for interview		2013-06-17	32.9446
20130098	1980-07-03	6	Non-Minority	No	Male	HQ not invited for interview	HQ	HQ not invited for interview		2013-06-17	32.9555
20130099	1980-06-28	6	Non-Minority	No	Male	HQ not invited for interview	HQ	HQ not invited for interview		2013-06-17	32.9692
20130100	1980-06-20	10	Non-Minority	No	Male	HQ not invited for interview	HQ	HQ not invited for interview		2013-06-17	32.9911
20130101	1980-06-15	4	Non-Minority	No	Male	MBQ only	MBQ not HQ			2013-06-17	33.0048
20130102	1980-06-06	6	Non-Minority	No	Male	HQ not invited for interview	HQ	HQ not invited for interview		2013-06-17	33.0294
20130103	1980-05-22	8	Non-Minority	No	Male	Rejected after Interview	HQ	Interviewee	Interviewee but not selected	2013-06-17	33.0705
20130104	1980-05-22	10	Non-Minority	No	Male	MBQ only	MBQ not HQ			2013-06-17	33.0705
20130105	1980-05-19	4	Non-Minority	No	Male	MBQ only	MBQ not HQ			2013-06-17	33.0787
20130106	1980-05-12	10	Non-Minority	No	Male	Rejected after Interview	HQ	Interviewee	Interviewee but not selected	2013-06-17	33.0979
20130107	1980-05-12	10	Non-Minority	No	Male	HQ not invited for interview	HQ	HQ not invited for interview		2013-06-17	33.0979
20130108	1980-05-02	4	Non-Minority	No	Male	HQ not invited for interview	HQ	HQ not invited for interview		2013-06-17	33.1253
20130109	1980-05-02	6	Non-Minority	No	Female	MBQ only	MBQ not HQ			2013-06-17	33.1253
20130110	1980-04-27	8	Non-Minority	No	Male	MBQ only	MBQ not HQ			2013-06-17	33.1389
20130111	1980-04-24	6	Asian/Pacific Islander	No	Female	HQ not invited for interview	HQ	HQ not invited for interview		2013-06-17	33.1472
20130112	1980-04-17	10	Non-Minority	No	Male	HQ not invited for interview	HQ	HQ not invited for interview		2013-06-17	33.1663
20130113	1980-04-12	4	Non-Minority	No	Male	MBQ only	MBQ not HQ			2013-06-17	33.18
20130114	1980-04-12	6	Non-Minority	No	Male	MBQ only	MBQ not HQ			2013-06-17	33.18
20130115	1980-04-10	8	Non-Minority	No	Male	HQ not invited for interview	HQ	HQ not invited for interview		2013-06-17	33.1855
20130116	1980-03-27	10	Non-Minority	No	Male	HQ not invited for interview	HQ	HQ not invited for interview		2013-06-17	33.2238
20130117	1980-03-04	4	Non-Minority	No	Male	MBQ only	MBQ not HQ			2013-06-17	33.2868
20130118	1980-03-03	14	Non-Minority	No	Female	HQ not invited for interview	HQ	HQ not invited for interview		2013-06-17	33.2895
20130119	1980-02-24	10	Non-Minority	Yes	Female	HQ not invited for interview	HQ	HQ not invited for interview		2013-06-17	33.3114
20130120	1980-02-13	8	Non-Minority	No	Male	HQ not invited for interview	HQ	HQ not invited for interview		2013-06-17	33.3415
20130121	1980-02-11	6	Non-Minority	No	Male	Rejected after Interview	HQ	Interviewee	Interviewee but not selected	2013-06-17	33.347
20130122	1980-02-06	4	American Indian/Alaskan Native	No	Male	HQ not invited for interview	HQ	HQ not invited for interview		2013-06-17	33.3607
20130123	1980-02-02	8	Non-Minority	No	Male	MBQ only	MBQ not HQ			2013-06-17	33.3717
20130124	1980-01-05	6	Non-Minority	No	Male	MBQ only	MBQ not HQ			2013-06-17	33.4483
20130125	1979-12-31	8	Non-Minority	No	Female	HQ not invited for interview	HQ	HQ not invited for interview		2013-06-17	33.462
20130126	1979-12-16	8	Non-Minority	No	Male	MBQ only	MBQ not HQ			2013-06-17	33.5031
20130127	1979-12-04	6	Non-Minority	No	Female	HQ not invited for interview	HQ	HQ not invited for interview		2013-06-17	33.5359
20130128	1979-11-13	10	Asian/Pacific Islander	No	Female	Rejected after Interview	HQ	Interviewee	Interviewee but not selected	2013-06-17	33.5934
20130129	1979-11-12	6	Hispanic	No	Male	HQ not invited for interview	HQ	HQ not invited for interview		2013-06-17	33.5962
20130130	1979-11-08	4	Non-Minority	No	Male	MBQ only	MBQ not HQ			2013-06-17	33.6071
20130131	1979-11-05	12	Non-Minority	No	Male	HQ not invited for interview	HQ	HQ not invited for interview		2013-06-17	33.6153
20130132	1979-10-27	10	Non-Minority	No	Male	HQ not invited for interview	HQ	HQ not invited for interview		2013-06-17	33.64
20130133	1979-10-24	6	Non-Minority	No	Male	HQ not invited for interview	HQ	HQ not invited for interview		2013-06-17	33.6482
20130134	1979-10-17	8	Non-Minority	No	Female	Rejected after Interview	HQ	Interviewee	Interviewee but not selected	2013-06-17	33.6674
20130135	1979-10-11	10	Non-Minority	No	Male	HQ not invited for interview	HQ	HQ not invited for interview		2013-06-17	33.6838
20130136	1979-10-02	4	Non-Minority	No	Male	MBQ only	MBQ not HQ			2013-06-17	33.7084
20130137	1979-10-01	8	Non-Minority	No	Female	HQ not invited for interview	HQ	HQ not invited for interview		2013-06-17	33.7112
20130138	1979-09-26	4	Non-Minority	No	Male	HQ not invited for interview	HQ	HQ not invited for interview		2013-06-17	33.7248
20130139	1979-09-13	4	Non-Minority	No	Male	MBQ only	MBQ not HQ			2013-06-17	33.7604
20130140	1979-09-08	6	Asian/Pacific Islander	No	Female	MBQ only	MBQ not HQ			2013-06-17	33.7741
20130141	1979-08-27	8	Non-Minority	No	Female	Rejected after Interview	HQ	Interviewee	Interviewee but not selected	2013-06-17	33.807
20130142	1979-08-21	4	Non-Minority	No	Male	MBQ only	MBQ not HQ			2013-06-17	33.8234
20130143	1979-08-06	6	Hispanic	No	Male	HQ not invited for interview	HQ	HQ not invited for interview		2013-06-17	33.8645
20130144	1979-07-31	6	Non-Minority	No	Male	MBQ only	MBQ not HQ			2013-06-17	33.8809
20130145	1979-07-22	6	African American	No	Male	HQ not invited for interview	HQ	HQ not invited for interview		2013-06-17	33.9055
20130146	1979-07-07	6	Non-Minority	No	Male	MBQ only	MBQ not HQ			2013-06-17	33.9466
20130147	1979-07-07	6	Non-Minority	No	Male	MBQ only	MBQ not HQ			2013-06-17	33.9466
20130148	1979-06-27	10	Non-Minority	No	Female	HQ not invited for interview	HQ	HQ not invited for interview		2013-06-17	33.974
20130149	1979-06-20	12	Non-Minority	No	Male	Rejected after Interview	HQ	Interviewee	Interviewee but not selected	2013-06-17	33.9932
20130150	1979-06-20	8	Non-Minority	No	Male	MBQ only	MBQ not HQ			2013-06-17	33.9932
20130151	1979-06-14	10	Non-Minority	No	Male	Rejected after Interview	HQ	Interviewee	Interviewee but not selected	2013-06-17	34.0096
20130152	1979-06-09	10	Non-Minority	No	Male	HQ not invited for interview	HQ	HQ not invited for interview		2013-06-17	34.0233
20130153	1979-06-07	8	Non-Minority	No	Female	Selected	HQ	Interviewee	Selectee	2013-06-17	34.0287
20130154	1979-05-25	4	Non-Minority	No	Female	MBQ only	MBQ not HQ			2013-06-17	34.0643
20130155	1979-05-14	6	Non-Minority	No	Male	HQ not invited for interview	HQ	HQ not invited for interview		2013-06-17	34.0945
20130156	1979-05-11	4	Non-Minority	No	Male	Rejected after Interview	HQ	Interviewee	Interviewee but not selected	2013-06-17	34.1027
20130157	1979-05-07	4	Non-Minority	No	Male	MBQ only	MBQ not HQ			2013-06-17	34.1136
20130158	1979-05-03	12	Hispanic	No	Male	HQ not invited for interview	HQ	HQ not invited for interview		2013-06-17	34.1246
20130159	1979-04-22	4	Hispanic	No	Male	MBQ only	MBQ not HQ			2013-06-17	34.1547
20130160	1979-04-06	8	Hispanic	No	Male	MBQ only	MBQ not HQ			2013-06-17	34.1985
20130161	1979-04-04	8	Non-Minority	No	Male	MBQ only	MBQ not HQ			2013-06-17	34.204
20130162	1979-03-30	6	Non-Minority	No	Male	HQ not invited for interview	HQ	HQ not invited for interview		2013-06-17	34.2177
20130163	1979-03-26	10	Hispanic	No	Male	Rejected after Interview	HQ	Interviewee	Interviewee but not selected	2013-06-17	34.2286
20130164	1979-03-20	6	Non-Minority	No	Male	HQ not invited for interview	HQ	HQ not invited for interview		2013-06-17	34.245
20130165	1979-03-06	8	Non-Minority	No	Male	HQ not invited for interview	HQ	HQ not invited for interview		2013-06-17	34.2834
20130166	1979-03-06	6	Non-Minority	No	Male	MBQ only	MBQ not HQ			2013-06-17	34.2834
20130167	1979-03-02	6	Non-Minority	No	Female	MBQ only	MBQ not HQ			2013-06-17	34.2943
20130168	1979-02-26	10	Non-Minority	No	Male	Rejected after Interview	HQ	Interviewee	Interviewee but not selected	2013-06-17	34.3053
20130169	1979-02-20	6	Non-Minority	No	Female	HQ not invited for interview	HQ	HQ not invited for interview		2013-06-17	34.3217
20130170	1979-02-03	6	Non-Minority	No	Female	MBQ only	MBQ not HQ			2013-06-17	34.3682
20130171	1979-02-01	6	Non-Minority	No	Female	MBQ only	MBQ not HQ			2013-06-17	34.3737
20130172	1979-01-29	10	Non-Minority	No	Female	Selected	HQ	Interviewee	Selectee	2013-06-17	34.3819
20130173	1979-01-25	10	Non-Minority	No	Male	MBQ only	MBQ not HQ			2013-06-17	34.3929
20130174	1979-01-18	14	Asian/Pacific Islander	No	Male	HQ not invited for interview	HQ	HQ not invited for interview		2013-06-17	34.412
20130175	1979-01-10	6	Non-Minority	No	Male	MBQ only	MBQ not HQ			2013-06-17	34.4339
20130176	1979-01-06	10	African American	No	Male	HQ not invited for interview	HQ	HQ not invited for interview		2013-06-17	34.4449
20130177	1978-12-26	12	Asian/Pacific Islander	No	Male	HQ not invited for interview	HQ	HQ not invited for interview		2013-06-17	34.475
20130178	1978-12-14	8	Hispanic	No	Female	HQ not invited for interview	HQ	HQ not invited for interview		2013-06-17	34.5079
20130179	1978-12-08	6	Non-Minority	No	Male	MBQ only	MBQ not HQ			2013-06-17	34.5243
20130180	1978-12-08	8	Non-Minority	No	Male	MBQ only	MBQ not HQ			2013-06-17	34.5243
20130181	1978-12-07	10	Hispanic	No	Male	HQ not invited for interview	HQ	HQ not invited for interview		2013-06-17	34.527
20130182	1978-12-02	10	Non-Minority	No	Male	Rejected after Interview	HQ	Interviewee	Interviewee but not selected	2013-06-17	34.5407
20130183	1978-11-16	14	Non-Minority	No	Male	HQ not invited for interview	HQ	HQ not invited for interview		2013-06-17	34.5845
20130184	1978-11-12	8	African American	No	Male	Rejected after Interview	HQ	Interviewee	Interviewee but not selected	2013-06-17	34.5955
20130185	1978-11-11	6	Non-Minority	No	Male	MBQ only	MBQ not HQ			2013-06-17	34.5982
20130186	1978-11-10	14	Non-Minority	No	Male	Rejected after Interview	HQ	Interviewee	Interviewee but not selected	2013-06-17	34.601
20130187	1978-11-08	6	Non-Minority	No	Female	HQ not invited for interview	HQ	HQ not invited for interview		2013-06-17	34.6064
20130188	1978-10-29	6	Non-Minority	No	Male	MBQ only	MBQ not HQ			2013-06-17	34.6338
20130189	1978-10-15	10	Asian/Pacific Islander	No	Female	HQ not invited for interview	HQ	HQ not invited for interview		2013-06-17	34.6721
20130190	1978-09-27	10	Non-Minority	No	Female	HQ not invited for interview	HQ	HQ not invited for interview		2013-06-17	34.7214
20130191	1978-09-23	6	Non-Minority	No	Male	HQ not invited for interview	HQ	HQ not invited for interview		2013-06-17	34.7324
20130192	1978-09-01	8	Non-Minority	No	Male	Rejected after Interview	HQ	Interviewee	Interviewee but not selected	2013-06-17	34.7926
20130193	1978-08-11	6	Asian/Pacific Islander	No	Male	MBQ only	MBQ not HQ			2013-06-17	34.8501
20130194	1978-08-07	6	Non-Minority	No	Male	MBQ only	MBQ not HQ			2013-06-17	34.8611
20130195	1978-08-06	6	Non-Minority	No	Male	MBQ only	MBQ not HQ			2013-06-17	34.8638
20130196	1978-08-01	6	Non-Minority	No	Female	MBQ only	MBQ not HQ			2013-06-17	34.8775
20130197	1978-07-31	10	Non-Minority	No	Female	HQ not invited for interview	HQ	HQ not invited for interview		2013-06-17	34.8802
20130198	1978-07-27	10	Non-Minority	No	Female	HQ not invited for interview	HQ	HQ not invited for interview		2013-06-17	34.8912
20130199	1978-07-22	10	Non-Minority	No	Male	HQ not invited for interview	HQ	HQ not invited for interview		2013-06-17	34.9049
20130200	1978-07-21	8	Non-Minority	No	Male	HQ not invited for interview	HQ	HQ not invited for interview		2013-06-17	34.9076
20130201	1978-07-18	10	Non-Minority	Yes	Female	HQ not invited for interview	HQ	HQ not invited for interview		2013-06-17	34.9158
20130202	1978-07-14	8	Non-Minority	No	Male	HQ not invited for interview	HQ	HQ not invited for interview		2013-06-17	34.9268
20130203	1978-07-08	6	Non-Minority	No	Male	HQ not invited for interview	HQ	HQ not invited for interview		2013-06-17	34.9432
20130204	1978-06-28	6	Non-Minority	No	Male	Rejected after Interview	HQ	Interviewee	Interviewee but not selected	2013-06-17	34.9706
20130205	1978-06-24	6	Non-Minority	No	Male	MBQ only	MBQ not HQ			2013-06-17	34.9815
20130206	1978-06-23	6	Non-Minority	No	Male	HQ not invited for interview	HQ	HQ not invited for interview		2013-06-17	34.9843
20130207	1978-06-15	8	Hispanic	No	Male	MBQ only	MBQ not HQ			2013-06-17	35.0062
20130208	1978-06-13	6	Non-Minority	No	Female	Rejected after Interview	HQ	Interviewee	Interviewee but not selected	2013-06-17	35.0116
20130209	1978-06-12	6	Non-Minority	No	Male	HQ not invited for interview	HQ	HQ not invited for interview		2013-06-17	35.0144
20130210	1978-06-01	10	Hispanic	No	Male	HQ not invited for interview	HQ	HQ not invited for interview		2013-06-17	35.0445
20130211	1978-05-30	10	American Indian/Alaskan Native	No	Male	Rejected after Interview	HQ	Interviewee	Interviewee but not selected	2013-06-17	35.05
20130212	1978-05-27	6	Non-Minority	No	Male	MBQ only	MBQ not HQ			2013-06-17	35.0582
20130213	1978-05-22	8	Non-Minority	No	Male	HQ not invited for interview	HQ	HQ not invited for interview		2013-06-17	35.0719
20130214	1978-05-21	6	Non-Minority	No	Female	MBQ only	MBQ not HQ			2013-06-17	35.0746
20130215	1978-05-19	6	Non-Minority	No	Male	HQ not invited for interview	HQ	HQ not invited for interview		2013-06-17	35.0801
20130216	1978-05-16	6	Non-Minority	No	Male	Rejected after Interview	HQ	Interviewee	Interviewee but not selected	2013-06-17	35.0883
20130217	1978-05-13	6	Non-Minority	No	Female	HQ not invited for interview	HQ	HQ not invited for interview		2013-06-17	35.0965
20130218	1978-05-09	6	Non-Minority	No	Male	Rejected after Interview	HQ	Interviewee	Interviewee but not selected	2013-06-17	35.1075
20130219	1978-05-07	8	Non-Minority	No	Female	HQ not invited for interview	HQ	HQ not invited for interview		2013-06-17	35.1129
20130220	1978-04-30	8	Asian/Pacific Islander	No	Male	HQ not invited for interview	HQ	HQ not invited for interview		2013-06-17	35.1321
20130221	1978-04-27	10	Non-Minority	No	Female	Rejected after Interview	HQ	Interviewee	Interviewee but not selected	2013-06-17	35.1403
20130222	1978-04-21	8	Non-Minority	No	Male	MBQ only	MBQ not HQ			2013-06-17	35.1567
20130223	1978-04-20	8	Non-Minority	No	Male	MBQ only	MBQ not HQ			2013-06-17	35.1595
20130224	1978-03-27	12	Non-Minority	No	Male	HQ not invited for interview	HQ	HQ not invited for interview		2013-06-17	35.2252
20130225	1978-03-27	10	Non-Minority	Yes	Female	HQ not invited for interview	HQ	HQ not invited for interview		2013-06-17	35.2252
20130226	1978-03-24	10	Non-Minority	No	Female	MBQ only	MBQ not HQ			2013-06-17	35.2334
20130227	1978-03-04	6	Non-Minority	No	Male	HQ not invited for interview	HQ	HQ not invited for interview		2013-06-17	35.2882
20130228	1978-03-04	4	Non-Minority	No	Female	MBQ only	MBQ not HQ			2013-06-17	35.2882
20130229	1978-03-02	14	Non-Minority	No	Male	Rejected after Interview	HQ	Interviewee	Interviewee but not selected	2013-06-17	35.2936
20130230	1978-02-24	4	Non-Minority	No	Male	MBQ only	MBQ not HQ			2013-06-17	35.3101
20130231	1978-02-14	12	Non-Minority	No	Male	Rejected after Interview	HQ	Interviewee	Interviewee but not selected	2013-06-17	35.3374
20130232	1978-02-13	4	Non-Minority	No	Male	MBQ only	MBQ not HQ			2013-06-17	35.3402
20130233	1978-02-08	10	Non-Minority	No	Male	MBQ only	MBQ not HQ			2013-06-17	35.3539
20130234	1978-02-05	16	Asian/Pacific Islander	No	Male	MBQ only	MBQ not HQ			2013-06-17	35.3621
20130235	1978-01-31	8	Non-Minority	No	Male	HQ not invited for interview	HQ	HQ not invited for interview		2013-06-17	35.3758
20130236	1977-12-28	4	Non-Minority	No	Male	MBQ only	MBQ not HQ			2013-06-17	35.4689
20130237	1977-12-08	10	American Indian/Alaskan Native	No	Male	HQ not invited for interview	HQ	HQ not invited for interview		2013-06-17	35.5236
20130238	1977-12-02	8	Non-Minority	No	Female	HQ not invited for interview	HQ	HQ not invited for interview		2013-06-17	35.54
20130239	1977-11-25	12	Non-Minority	No	Male	HQ not invited for interview	HQ	HQ not invited for interview		2013-06-17	35.5592
20130240	1977-11-19	12	Non-Minority	No	Male	HQ not invited for interview	HQ	HQ not invited for interview		2013-06-17	35.5756
20130241	1977-11-17	10	Non-Minority	No	Male	HQ not invited for interview	HQ	HQ not invited for interview		2013-06-17	35.5811
20130242	1977-11-17	8	Hispanic	No	Male	MBQ only	MBQ not HQ			2013-06-17	35.5811
20130243	1977-11-13	10	Non-Minority	No	Male	HQ not invited for interview	HQ	HQ not invited for interview		2013-06-17	35.5921
20130244	1977-11-05	10	Non-Minority	No	Female	HQ not invited for interview	HQ	HQ not invited for interview		2013-06-17	35.614
20130245	1977-10-21	8	Non-Minority	No	Female	MBQ only	MBQ not HQ			2013-06-17	35.655
20130246	1977-10-17	8	Asian/Pacific Islander	No	Female	HQ not invited for interview	HQ	HQ not invited for interview		2013-06-17	35.666
20130247	1977-10-14	8	Non-Minority	No	Male	Rejected after Interview	HQ	Interviewee	Interviewee but not selected	2013-06-17	35.6742
20130248	1977-10-05	6	Non-Minority	No	Female	HQ not invited for interview	HQ	HQ not invited for interview		2013-06-17	35.6988
20130249	1977-09-28	8	Non-Minority	No	Female	HQ not invited for interview	HQ	HQ not invited for interview		2013-06-17	35.718
20130250	1977-09-24	6	African American	No	Male	HQ not invited for interview	HQ	HQ not invited for interview		2013-06-17	35.729
20130251	1977-09-18	10	Hispanic	No	Male	HQ not invited for interview	HQ	HQ not invited for interview		2013-06-17	35.7454
20130252	1977-09-18	4	Non-Minority	No	Male	HQ not invited for interview	HQ	HQ not invited for interview		2013-06-17	35.7454
20130253	1977-09-14	6	Non-Minority	No	Male	MBQ only	MBQ not HQ			2013-06-17	35.7563
20130254	1977-09-12	6	Non-Minority	No	Female	HQ not invited for interview	HQ	HQ not invited for interview		2013-06-17	35.7618
20130255	1977-09-12	6	Non-Minority	No	Female	MBQ only	MBQ not HQ			2013-06-17	35.7618
20130256	1977-09-02	8	Non-Minority	No	Male	HQ not invited for interview	HQ	HQ not invited for interview		2013-06-17	35.7892
20130257	1977-08-29	8	Non-Minority	No	Female	HQ not invited for interview	HQ	HQ not invited for interview		2013-06-17	35.8001
20130258	1977-08-25	4	Non-Minority	No	Male	MBQ only	MBQ not HQ			2013-06-17	35.8111
20130259	1977-08-15	6	Non-Minority	No	Male	MBQ only	MBQ not HQ			2013-06-17	35.8385
20130260	1977-08-14	10	Non-Minority	No	Male	HQ not invited for interview	HQ	HQ not invited for interview		2013-06-17	35.8412
20130261	1977-08-09	6	Non-Minority	No	Male	MBQ only	MBQ not HQ			2013-06-17	35.8549
20130262	1977-08-02	8	African American	No	Male	MBQ only	MBQ not HQ			2013-06-17	35.8741
20130263	1977-07-26	6	Non-Minority	No	Male	MBQ only	MBQ not HQ			2013-06-17	35.8932
20130264	1977-07-20	6	Non-Minority	No	Male	MBQ only	MBQ not HQ			2013-06-17	35.9097
20130265	1977-07-04	4	Non-Minority	No	Male	Rejected after Interview	HQ	Interviewee	Interviewee but not selected	2013-06-17	35.9535
20130266	1977-07-01	6	Non-Minority	No	Male	HQ not invited for interview	HQ	HQ not invited for interview		2013-06-17	35.9617
20130267	1977-07-01	10	Non-Minority	Yes	Female	Selected	HQ	Interviewee	Selectee	2013-06-17	35.9617
20130268	1977-06-30	6	Non-Minority	No	Male	HQ not invited for interview	HQ	HQ not invited for interview		2013-06-17	35.9644
20130269	1977-06-27	6	American Indian/Alaskan Native	No	Female	Selected	HQ	Interviewee	Selectee	2013-06-17	35.9726
20130270	1977-06-24	10	Asian/Pacific Islander	No	Male	Rejected after Interview	HQ	Interviewee	Interviewee but not selected	2013-06-17	35.9808
20130271	1977-06-20	6	Non-Minority	No	Male	MBQ only	MBQ not HQ			2013-06-17	35.9918
20130272	1977-06-16	12	Non-Minority	No	Male	HQ not invited for interview	HQ	HQ not invited for interview		2013-06-17	36.0027
20130273	1977-06-11	10	Non-Minority	No	Male	HQ not invited for interview	HQ	HQ not invited for interview		2013-06-17	36.0164
20130274	1977-06-08	16	Non-Minority	No	Female	HQ not invited for interview	HQ	HQ not invited for interview		2013-06-17	36.0246
20130275	1977-06-06	8	Hispanic	No	Male	MBQ only	MBQ not HQ			2013-06-17	36.0301
20130276	1977-05-31	10	Hispanic	No	Female	HQ not invited for interview	HQ	HQ not invited for interview		2013-06-17	36.0465
20130277	1977-05-19	6	Non-Minority	No	Male	MBQ only	MBQ not HQ			2013-06-17	36.0794
20130278	1977-05-18	14	Non-Minority	No	Female	HQ not invited for interview	HQ	HQ not invited for interview		2013-06-17	36.0821
20130279	1977-05-18	6	Non-Minority	No	Male	MBQ only	MBQ not HQ			2013-06-17	36.0821
20130280	1977-05-10	6	Non-Minority	Yes	Female	HQ not invited for interview	HQ	HQ not invited for interview		2013-06-17	36.104
20130281	1977-03-31	8	Non-Minority	Yes	Male	HQ not invited for interview	HQ	HQ not invited for interview		2013-06-17	36.2136
20130282	1977-03-29	14	Non-Minority	No	Male	MBQ only	MBQ not HQ			2013-06-17	36.219
20130283	1977-03-28	4	Non-Minority	No	Male	HQ not invited for interview	HQ	HQ not invited for interview		2013-06-17	36.2218
20130284	1977-03-27	6	Non-Minority	No	Male	Rejected after Interview	HQ	Interviewee	Interviewee but not selected	2013-06-17	36.2245
20130285	1977-03-23	10	Non-Minority	Yes	Female	HQ not invited for interview	HQ	HQ not invited for interview		2013-06-17	36.2355
20130286	1977-03-13	8	Non-Minority	No	Male	Rejected after Interview	HQ	Interviewee	Interviewee but not selected	2013-06-17	36.2628
20130287	1977-03-12	8	Non-Minority	No	Male	HQ not invited for interview	HQ	HQ not invited for interview		2013-06-17	36.2656
20130288	1977-02-23	6	African American	No	Female	HQ not invited for interview	HQ	HQ not invited for interview		2013-06-17	36.3121
20130289	1977-02-19	8	Non-Minority	No	Male	HQ not invited for interview	HQ	HQ not invited for interview		2013-06-17	36.3231
20130290	1977-02-14	8	Non-Minority	No	Male	HQ not invited for interview	HQ	HQ not invited for interview		2013-06-17	36.3368
20130291	1977-02-10	8	Non-Minority	No	Male	MBQ only	MBQ not HQ			2013-06-17	36.3477
20130292	1977-02-01	10	Non-Minority	No	Female	Rejected after Interview	HQ	Interviewee	Interviewee but not selected	2013-06-17	36.3723
20130293	1977-01-25	6	Non-Minority	No	Male	HQ not invited for interview	HQ	HQ not invited for interview		2013-06-17	36.3915
20130294	1977-01-24	10	Non-Minority	No	Male	HQ not invited for interview	HQ	HQ not invited for interview		2013-06-17	36.3943
20130295	1977-01-24	12	Non-Minority	No	Male	Rejected after Interview	HQ	Interviewee	Interviewee but not selected	2013-06-17	36.3943
20130296	1977-01-12	6	Non-Minority	No	Male	MBQ only	MBQ not HQ			2013-06-17	36.4271
20130297	1976-12-25	8	Non-Minority	No	Female	HQ not invited for interview	HQ	HQ not invited for interview		2013-06-17	36.4764
20130298	1976-12-16	14	Non-Minority	No	Male	HQ not invited for interview	HQ	HQ not invited for interview		2013-06-17	36.501
20130299	1976-12-16	10	Non-Minority	No	Female	MBQ only	MBQ not HQ			2013-06-17	36.501
20130300	1976-12-10	10	Hispanic	Yes	Female	MBQ only	MBQ not HQ			2013-06-17	36.5175
20130301	1976-11-26	6	Non-Minority	No	Male	MBQ only	MBQ not HQ			2013-06-17	36.5558
20130302	1976-11-15	8	Non-Minority	No	Male	HQ not invited for interview	HQ	HQ not invited for interview		2013-06-17	36.5859
20130303	1976-11-15	8	Hispanic	No	Female	MBQ only	MBQ not HQ			2013-06-17	36.5859
20130304	1976-11-13	10	Non-Minority	Yes	Male	Rejected after Interview	HQ	Interviewee	Interviewee but not selected	2013-06-17	36.5914
20130305	1976-11-12	8	Non-Minority	No	Male	HQ not invited for interview	HQ	HQ not invited for interview		2013-06-17	36.5941
20130306	1976-10-27	8	Hispanic	No	Male	MBQ only	MBQ not HQ			2013-06-17	36.6379
20130307	1976-10-26	10	Non-Minority	No	Male	HQ not invited for interview	HQ	HQ not invited for interview		2013-06-17	36.6407
20130308	1976-10-15	10	Asian/Pacific Islander	Yes	Male	HQ not invited for interview	HQ	HQ not invited for interview		2013-06-17	36.6708
20130309	1976-10-13	6	Non-Minority	No	Male	Rejected after Interview	HQ	Interviewee	Interviewee but not selected	2013-06-17	36.6762
20130310	1976-10-12	4	Hispanic	No	Female	MBQ only	MBQ not HQ			2013-06-17	36.679
20130311	1976-10-05	6	African American	No	Male	Rejected after Interview	HQ	Interviewee	Interviewee but not selected	2013-06-17	36.6982
20130312	1976-09-26	4	Non-Minority	No	Male	MBQ only	MBQ not HQ			2013-06-17	36.7228
20130313	1976-09-21	10	Non-Minority	No	Female	Rejected after Interview	HQ	Interviewee	Interviewee but not selected	2013-06-17	36.7365
20130314	1976-09-18	16	Non-Minority	No	Male	MBQ only	MBQ not HQ			2013-06-17	36.7447
20130315	1976-09-17	6	Non-Minority	No	Male	MBQ only	MBQ not HQ			2013-06-17	36.7474
20130316	1976-09-12	10	African American	No	Male	HQ not invited for interview	HQ	HQ not invited for interview		2013-06-17	36.7611
20130317	1976-09-03	6	Non-Minority	No	Female	MBQ only	MBQ not HQ			2013-06-17	36.7858
20130318	1976-08-24	6	Non-Minority	No	Female	HQ not invited for interview	HQ	HQ not invited for interview		2013-06-17	36.8131
20130319	1976-08-20	4	African American	No	Male	MBQ only	MBQ not HQ			2013-06-17	36.8241
20130320	1976-08-13	10	Non-Minority	No	Male	MBQ only	MBQ not HQ			2013-06-17	36.8433
20130321	1976-07-26	8	Non-Minority	No	Male	MBQ only	MBQ not HQ			2013-06-17	36.8925
20130322	1976-07-03	6	Non-Minority	No	Male	HQ not invited for interview	HQ	HQ not invited for interview		2013-06-17	36.9555
20130323	1976-06-21	6	Non-Minority	No	Male	HQ not invited for interview	HQ	HQ not invited for interview		2013-06-17	36.9884
20130324	1976-06-18	4	Non-Minority	No	Male	MBQ only	MBQ not HQ			2013-06-17	36.9966
20130325	1976-06-11	14	Non-Minority	Yes	Male	HQ not invited for interview	HQ	HQ not invited for interview		2013-06-17	37.0157
20130326	1976-06-07	6	Non-Minority	No	Male	HQ not invited for interview	HQ	HQ not invited for interview		2013-06-17	37.0267
20130327	1976-06-02	10	Non-Minority	Yes	Male	MBQ only	MBQ not HQ			2013-06-17	37.0404
20130328	1976-05-20	8	Asian/Pacific Islander	No	Male	Selected	HQ	Interviewee	Selectee	2013-06-17	37.076
20130329	1976-05-12	4	Non-Minority	No	Male	Rejected after Interview	HQ	Interviewee	Interviewee but not selected	2013-06-17	37.0979
20130330	1976-04-30	10	African American	No	Male	Rejected after Interview	HQ	Interviewee	Interviewee but not selected	2013-06-17	37.1307
20130331	1976-04-24	6	Non-Minority	No	Male	HQ not invited for interview	HQ	HQ not invited for interview		2013-06-17	37.1472
20130332	1976-04-22	6	Non-Minority	No	Male	MBQ only	MBQ not HQ			2013-06-17	37.1526
20130333	1976-04-11	14	Non-Minority	No	Male	HQ not invited for interview	HQ	HQ not invited for interview		2013-06-17	37.1828
20130334	1976-03-27	10	Non-Minority	No	Male	MBQ only	MBQ not HQ			2013-06-17	37.2238
20130335	1976-03-22	6	Non-Minority	No	Male	Rejected after Interview	HQ	Interviewee	Interviewee but not selected	2013-06-17	37.2375
20130336	1976-03-21	8	Non-Minority	No	Male	HQ not invited for interview	HQ	HQ not invited for interview		2013-06-17	37.2402
20130337	1976-03-06	8	Asian/Pacific Islander	No	Female	MBQ only	MBQ not HQ			2013-06-17	37.2813
20130338	1976-03-05	4	Non-Minority	No	Male	MBQ only	MBQ not HQ			2013-06-17	37.2841
20130339	1976-02-24	10	Non-Minority	No	Male	HQ not invited for interview	HQ	HQ not invited for interview		2013-06-17	37.3114
20130340	1976-02-11	6	Non-Minority	No	Female	HQ not invited for interview	HQ	HQ not invited for interview		2013-06-17	37.347
20130341	1976-02-08	4	Non-Minority	No	Male	MBQ only	MBQ not HQ			2013-06-17	37.3552
20130342	1976-02-05	8	Non-Minority	No	Male	Selected	HQ	Interviewee	Selectee	2013-06-17	37.3634
20130343	1976-01-27	8	Non-Minority	No	Male	HQ not invited for interview	HQ	HQ not invited for interview		2013-06-17	37.3881
20130344	1976-01-20	8	Non-Minority	No	Male	HQ not invited for interview	HQ	HQ not invited for interview		2013-06-17	37.4073
20130345	1976-01-12	12	Hispanic	No	Male	HQ not invited for interview	HQ	HQ not invited for interview		2013-06-17	37.4292
20130346	1976-01-05	6	Non-Minority	No	Male	MBQ only	MBQ not HQ			2013-06-17	37.4483
20130347	1975-12-28	8	African American	No	Male	Rejected after Interview	HQ	Interviewee	Interviewee but not selected	2013-06-17	37.4702
20130348	1975-12-17	10	Non-Minority	No	Male	MBQ only	MBQ not HQ			2013-06-17	37.5003
20130349	1975-12-12	4	Non-Minority	No	Male	MBQ only	MBQ not HQ			2013-06-17	37.514
20130350	1975-11-28	6	Hispanic	No	Male	HQ not invited for interview	HQ	HQ not invited for interview		2013-06-17	37.5524
20130351	1975-11-28	10	Asian/Pacific Islander	No	Female	HQ not invited for interview	HQ	HQ not invited for interview		2013-06-17	37.5524
20130352	1975-11-04	6	Non-Minority	No	Male	HQ not invited for interview	HQ	HQ not invited for interview		2013-06-17	37.6181
20130353	1975-10-29	6	Non-Minority	Yes	Male	Rejected after Interview	HQ	Interviewee	Interviewee but not selected	2013-06-17	37.6345
20130354	1975-10-21	4	Non-Minority	No	Male	MBQ only	MBQ not HQ			2013-06-17	37.6564
20130355	1975-10-17	6	Non-Minority	No	Male	MBQ only	MBQ not HQ			2013-06-17	37.6674
20130356	1975-10-13	6	Non-Minority	No	Male	Rejected after Interview	HQ	Interviewee	Interviewee but not selected	2013-06-17	37.6783
20130357	1975-09-27	8	Non-Minority	No	Male	Rejected after Interview	HQ	Interviewee	Interviewee but not selected	2013-06-17	37.7221
20130358	1975-09-24	6	Non-Minority	Yes	Male	Selected	HQ	Interviewee	Selectee	2013-06-17	37.7303
20130359	1975-08-18	6	Non-Minority	No	Male	HQ not invited for interview	HQ	HQ not invited for interview		2013-06-17	37.8316
20130360	1975-08-06	10	Non-Minority	No	Male	HQ not invited for interview	HQ	HQ not invited for interview		2013-06-17	37.8645
20130361	1975-07-09	10	Non-Minority	No	Male	MBQ only	MBQ not HQ			2013-06-17	37.9411
20130362	1975-07-03	6	Non-Minority	Yes	Male	HQ not invited for interview	HQ	HQ not invited for interview		2013-06-17	37.9576
20130363	1975-07-03	6	Hispanic	No	Male	HQ not invited for interview	HQ	HQ not invited for interview		2013-06-17	37.9576
20130364	1975-07-01	10	Non-Minority	No	Female	Rejected after Interview	HQ	Interviewee	Interviewee but not selected	2013-06-17	37.963
20130365	1975-06-24	6	Non-Minority	No	Male	MBQ only	MBQ not HQ			2013-06-17	37.9822
20130366	1975-06-17	10	Non-Minority	No	Female	HQ not invited for interview	HQ	HQ not invited for interview		2013-06-17	38.0014
20130367	1975-06-17	14	Hispanic	No	Male	Rejected after Interview	HQ	Interviewee	Interviewee but not selected	2013-06-17	38.0014
20130368	1975-06-16	8	Non-Minority	No	Male	HQ not invited for interview	HQ	HQ not invited for interview		2013-06-17	38.0041
20130369	1975-06-03	6	Non-Minority	Yes	Male	Rejected after Interview	HQ	Interviewee	Interviewee but not selected	2013-06-17	38.0397
20130370	1975-05-18	12	Non-Minority	No	Male	MBQ only	MBQ not HQ			2013-06-17	38.0835
20130371	1975-05-13	8	Non-Minority	No	Male	MBQ only	MBQ not HQ			2013-06-17	38.0972
20130372	1975-05-04	12	Asian/Pacific Islander	No	Male	MBQ only	MBQ not HQ			2013-06-17	38.1218
20130373	1975-05-03	6	Non-Minority	No	Male	HQ not invited for interview	HQ	HQ not invited for interview		2013-06-17	38.1246
20130374	1975-04-29	6	Hispanic	No	Female	HQ not invited for interview	HQ	HQ not invited for interview		2013-06-17	38.1355
20130375	1975-04-26	12	Non-Minority	No	Male	MBQ only	MBQ not HQ			2013-06-17	38.1437
20130376	1975-03-26	10	Non-Minority	No	Male	MBQ only	MBQ not HQ			2013-06-17	38.2286
20130377	1975-03-25	6	Non-Minority	No	Female	HQ not invited for interview	HQ	HQ not invited for interview		2013-06-17	38.2313
20130378	1975-03-23	8	Asian/Pacific Islander	No	Male	MBQ only	MBQ not HQ			2013-06-17	38.2368
20130379	1975-03-16	10	Non-Minority	No	Male	HQ not invited for interview	HQ	HQ not invited for interview		2013-06-17	38.256
20130380	1975-03-10	12	Hispanic	No	Male	MBQ only	MBQ not HQ			2013-06-17	38.2724
20130381	1975-02-28	10	Hispanic	No	Male	MBQ only	MBQ not HQ			2013-06-17	38.2998
20130382	1975-02-25	4	Non-Minority	No	Male	MBQ only	MBQ not HQ			2013-06-17	38.308
20130383	1975-02-04	10	Non-Minority	No	Male	MBQ only	MBQ not HQ			2013-06-17	38.3655
20130384	1975-01-27	10	Non-Minority	No	Male	MBQ only	MBQ not HQ			2013-06-17	38.3874
20130385	1975-01-19	14	Hispanic	No	Male	Rejected after Interview	HQ	Interviewee	Interviewee but not selected	2013-06-17	38.4093
20130386	1975-01-06	10	Non-Minority	No	Male	MBQ only	MBQ not HQ			2013-06-17	38.4449
20130387	1974-12-27	6	Non-Minority	No	Female	HQ not invited for interview	HQ	HQ not invited for interview		2013-06-17	38.4723
20130388	1974-12-20	8	Non-Minority	No	Male	MBQ only	MBQ not HQ			2013-06-17	38.4914
20130389	1974-12-13	8	Non-Minority	No	Male	HQ not invited for interview	HQ	HQ not invited for interview		2013-06-17	38.5106
20130390	1974-12-10	8	Non-Minority	No	Male	HQ not invited for interview	HQ	HQ not invited for interview		2013-06-17	38.5188
20130391	1974-12-10	6	Non-Minority	Yes	Male	Rejected after Interview	HQ	Interviewee	Interviewee but not selected	2013-06-17	38.5188
20130392	1974-12-09	8	Hispanic	No	Male	MBQ only	MBQ not HQ			2013-06-17	38.5216
20130393	1974-12-03	10	Non-Minority	No	Male	MBQ only	MBQ not HQ			2013-06-17	38.538
20130394	1974-11-29	6	Hispanic	No	Male	HQ not invited for interview	HQ	HQ not invited for interview		2013-06-17	38.5489
20130395	1974-11-28	8	Non-Minority	No	Male	HQ not invited for interview	HQ	HQ not invited for interview		2013-06-17	38.5517
20130396	1974-11-22	6	Non-Minority	No	Female	MBQ only	MBQ not HQ			2013-06-17	38.5681
20130397	1974-11-20	6	Non-Minority	No	Male	MBQ only	MBQ not HQ			2013-06-17	38.5736
20130398	1974-11-19	8	African American	No	Male	Rejected after Interview	HQ	Interviewee	Interviewee but not selected	2013-06-17	38.5763
20130399	1974-11-18	6	Non-Minority	No	Male	MBQ only	MBQ not HQ			2013-06-17	38.5791
20130400	1974-11-17	10	Hispanic	No	Male	HQ not invited for interview	HQ	HQ not invited for interview		2013-06-17	38.5818
20130401	1974-11-16	8	Non-Minority	No	Male	MBQ only	MBQ not HQ			2013-06-17	38.5845
20130402	1974-11-14	6	Non-Minority	No	Female	MBQ only	MBQ not HQ			2013-06-17	38.59
20130403	1974-11-01	6	Non-Minority	No	Male	Rejected after Interview	HQ	Interviewee	Interviewee but not selected	2013-06-17	38.6256
20130404	1974-11-01	10	Non-Minority	No	Male	Rejected after Interview	HQ	Interviewee	Interviewee but not selected	2013-06-17	38.6256
20130405	1974-10-26	10	Non-Minority	No	Male	HQ not invited for interview	HQ	HQ not invited for interview		2013-06-17	38.642
20130406	1974-10-23	10	Non-Minority	No	Male	MBQ only	MBQ not HQ			2013-06-17	38.6502
20130407	1974-10-19	10	Non-Minority	No	Female	MBQ only	MBQ not HQ			2013-06-17	38.6612
20130408	1974-10-18	10	Non-Minority	No	Male	MBQ only	MBQ not HQ			2013-06-17	38.6639
20130409	1974-10-11	4	Non-Minority	No	Female	MBQ only	MBQ not HQ			2013-06-17	38.6831
20130410	1974-10-03	10	Non-Minority	No	Male	HQ not invited for interview	HQ	HQ not invited for interview		2013-06-17	38.705
20130411	1974-10-03	6	Non-Minority	No	Female	MBQ only	MBQ not HQ			2013-06-17	38.705
20130412	1974-10-01	8	Non-Minority	Yes	Male	HQ not invited for interview	HQ	HQ not invited for interview		2013-06-17	38.7105
20130413	1974-09-22	12	Non-Minority	No	Male	MBQ only	MBQ not HQ			2013-06-17	38.7351
20130414	1974-09-20	8	Non-Minority	No	Male	HQ not invited for interview	HQ	HQ not invited for interview		2013-06-17	38.7406
20130415	1974-09-07	10	Non-Minority	No	Female	Rejected after Interview	HQ	Interviewee	Interviewee but not selected	2013-06-17	38.7762
20130416	1974-09-02	6	Non-Minority	Yes	Male	MBQ only	MBQ not HQ			2013-06-17	38.7899
20130417	1974-09-01	8	American Indian/Alaskan Native	No	Male	MBQ only	MBQ not HQ			2013-06-17	38.7926
20130418	1974-08-17	6	Non-Minority	No	Male	HQ not invited for interview	HQ	HQ not invited for interview		2013-06-17	38.8337
20130419	1974-08-17	6	Non-Minority	No	Female	MBQ only	MBQ not HQ			2013-06-17	38.8337
20130420	1974-07-19	14	Non-Minority	No	Male	MBQ only	MBQ not HQ			2013-06-17	38.9131
20130421	1974-07-13	10	Non-Minority	No	Female	HQ not invited for interview	HQ	HQ not invited for interview		2013-06-17	38.9295
20130422	1974-07-05	6	Non-Minority	No	Male	MBQ only	MBQ not HQ			2013-06-17	38.9514
20130423	1974-07-04	8	Hispanic	No	Male	MBQ only	MBQ not HQ			2013-06-17	38.9541
20130424	1974-06-27	10	Hispanic	No	Male	HQ not invited for interview	HQ	HQ not invited for interview		2013-06-17	38.9733
20130425	1974-06-26	6	Non-Minority	No	Male	HQ not invited for interview	HQ	HQ not invited for interview		2013-06-17	38.976
20130426	1974-06-23	6	Non-Minority	No	Male	MBQ only	MBQ not HQ			2013-06-17	38.9843
20130427	1974-05-31	6	American Indian/Alaskan Native	No	Male	MBQ only	MBQ not HQ			2013-06-17	39.0472
20130428	1974-05-21	10	Non-Minority	No	Female	HQ not invited for interview	HQ	HQ not invited for interview		2013-06-17	39.0746
20130429	1974-05-12	6	Non-Minority	No	Male	Rejected after Interview	HQ	Interviewee	Interviewee but not selected	2013-06-17	39.0992
20130430	1974-05-06	10	Non-Minority	No	Male	HQ not invited for interview	HQ	HQ not invited for interview		2013-06-17	39.1157
20130431	1974-05-05	10	Non-Minority	No	Female	HQ not invited for interview	HQ	HQ not invited for interview		2013-06-17	39.1184
20130432	1974-05-01	4	Hispanic	No	Female	MBQ only	MBQ not HQ			2013-06-17	39.1294
20130433	1974-05-01	14	Non-Minority	No	Male	MBQ only	MBQ not HQ			2013-06-17	39.1294
20130434	1974-04-23	8	Non-Minority	No	Male	MBQ only	MBQ not HQ			2013-06-17	39.1513
20130435	1974-04-18	6	Non-Minority	No	Male	MBQ only	MBQ not HQ			2013-06-17	39.165
20130436	1974-04-09	12	Non-Minority	No	Male	HQ not invited for interview	HQ	HQ not invited for interview		2013-06-17	39.1896
20130437	1974-04-08	8	Non-Minority	No	Male	MBQ only	MBQ not HQ			2013-06-17	39.1923
20130438	1974-04-03	6	Non-Minority	Yes	Male	HQ not invited for interview	HQ	HQ not invited for interview		2013-06-17	39.206
20130439	1974-04-03	10	Non-Minority	No	Male	HQ not invited for interview	HQ	HQ not invited for interview		2013-06-17	39.206
20130440	1974-03-21	8	Non-Minority	No	Female	HQ not invited for interview	HQ	HQ not invited for interview		2013-06-17	39.2416
20130441	1974-03-07	10	Non-Minority	No	Male	HQ not invited for interview	HQ	HQ not invited for interview		2013-06-17	39.2799
20130442	1974-03-01	6	African American	No	Male	Rejected after Interview	HQ	Interviewee	Interviewee but not selected	2013-06-17	39.2964
20130443	1974-03-01	10	Non-Minority	No	Female	Rejected after Interview	HQ	Interviewee	Interviewee but not selected	2013-06-17	39.2964
20130444	1974-02-22	10	Hispanic	Yes	Male	Rejected after Interview	HQ	Interviewee	Interviewee but not selected	2013-06-17	39.3155
20130445	1974-02-22	10	Non-Minority	No	Male	MBQ only	MBQ not HQ			2013-06-17	39.3155
20130446	1974-02-04	6	Non-Minority	No	Male	HQ not invited for interview	HQ	HQ not invited for interview		2013-06-17	39.3648
20130447	1974-01-26	10	Non-Minority	Yes	Male	Rejected after Interview	HQ	Interviewee	Interviewee but not selected	2013-06-17	39.3895
20130448	1974-01-10	10	Hispanic	Yes	Female	Rejected after Interview	HQ	Interviewee	Interviewee but not selected	2013-06-17	39.4333
20130449	1973-11-25	12	Non-Minority	No	Female	HQ not invited for interview	HQ	HQ not invited for interview		2013-06-17	39.5592
20130450	1973-11-21	10	Non-Minority	No	Female	HQ not invited for interview	HQ	HQ not invited for interview		2013-06-17	39.5702
20130451	1973-11-19	6	Non-Minority	No	Male	HQ not invited for interview	HQ	HQ not invited for interview		2013-06-17	39.5756
20130452	1973-11-15	6	Non-Minority	No	Female	HQ not invited for interview	HQ	HQ not invited for interview		2013-06-17	39.5866
20130453	1973-11-09	8	Non-Minority	No	Male	Rejected after Interview	HQ	Interviewee	Interviewee but not selected	2013-06-17	39.603
20130454	1973-11-08	10	Hispanic	No	Male	Rejected after Interview	HQ	Interviewee	Interviewee but not selected	2013-06-17	39.6057
20130455	1973-10-10	10	Non-Minority	No	Male	HQ not invited for interview	HQ	HQ not invited for interview		2013-06-17	39.6851
20130456	1973-09-28	6	Hispanic	Yes	Male	HQ not invited for interview	HQ	HQ not invited for interview		2013-06-17	39.718
20130457	1973-09-25	8	Hispanic	No	Female	MBQ only	MBQ not HQ			2013-06-17	39.7262
20130458	1973-09-23	8	Non-Minority	No	Male	MBQ only	MBQ not HQ			2013-06-17	39.7317
20130459	1973-09-04	8	Non-Minority	No	Male	HQ not invited for interview	HQ	HQ not invited for interview		2013-06-17	39.7837
20130460	1973-09-02	10	Non-Minority	No	Male	MBQ only	MBQ not HQ			2013-06-17	39.7892
20130461	1973-08-29	6	Non-Minority	No	Male	MBQ only	MBQ not HQ			2013-06-17	39.8001
20130462	1973-08-29	4	Non-Minority	No	Male	MBQ only	MBQ not HQ			2013-06-17	39.8001
20130463	1973-08-24	10	Non-Minority	No	Male	Rejected after Interview	HQ	Interviewee	Interviewee but not selected	2013-06-17	39.8138
20130464	1973-08-19	6	Non-Minority	No	Female	MBQ only	MBQ not HQ			2013-06-17	39.8275
20130465	1973-08-15	8	Hispanic	No	Male	MBQ only	MBQ not HQ			2013-06-17	39.8385
20130466	1973-08-11	6	African American	No	Male	MBQ only	MBQ not HQ			2013-06-17	39.8494
20130467	1973-08-10	6	American Indian/Alaskan Native	No	Male	MBQ only	MBQ not HQ			2013-06-17	39.8522
20130468	1973-07-31	6	Non-Minority	No	Male	HQ not invited for interview	HQ	HQ not invited for interview		2013-06-17	39.8795
20130469	1973-07-18	10	Non-Minority	Yes	Male	Selected	HQ	Interviewee	Selectee	2013-06-17	39.9151
20130470	1973-07-11	6	Non-Minority	No	Male	MBQ only	MBQ not HQ			2013-06-17	39.9343
20130471	1973-07-06	12	Non-Minority	No	Male	Rejected after Interview	HQ	Interviewee	Interviewee but not selected	2013-06-17	39.948
20130472	1973-07-05	8	Asian/Pacific Islander	No	Female	Rejected after Interview	HQ	Interviewee	Interviewee but not selected	2013-06-17	39.9507
20130473	1973-06-23	8	Non-Minority	No	Female	MBQ only	MBQ not HQ			2013-06-17	39.9836
20130474	1973-06-17	4	Non-Minority	No	Male	HQ not invited for interview	HQ	HQ not invited for interview		2013-06-17	40
20130475	1973-06-10	6	Non-Minority	No	Female	Rejected after Interview	HQ	Interviewee	Interviewee but not selected	2013-06-17	40.0192
20130476	1973-05-30	8	Non-Minority	No	Female	HQ not invited for interview	HQ	HQ not invited for interview		2013-06-17	40.0493
20130477	1973-05-29	4	Non-Minority	No	Male	MBQ only	MBQ not HQ			2013-06-17	40.052
20130478	1973-05-20	12	Non-Minority	No	Male	HQ not invited for interview	HQ	HQ not invited for interview		2013-06-17	40.0767
20130479	1973-05-18	14	Non-Minority	No	Male	HQ not invited for interview	HQ	HQ not invited for interview		2013-06-17	40.0821
20130480	1973-05-12	10	Non-Minority	No	Male	MBQ only	MBQ not HQ			2013-06-17	40.0986
20130481	1973-05-09	10	Non-Minority	No	Male	HQ not invited for interview	HQ	HQ not invited for interview		2013-06-17	40.1068
20130482	1973-05-03	6	Non-Minority	No	Male	HQ not invited for interview	HQ	HQ not invited for interview		2013-06-17	40.1232
20130483	1973-05-02	4	Non-Minority	No	Male	MBQ only	MBQ not HQ			2013-06-17	40.1259
20130484	1973-04-28	10	Non-Minority	Yes	Female	Rejected after Interview	HQ	Interviewee	Interviewee but not selected	2013-06-17	40.1369
20130485	1973-04-21	10	American Indian/Alaskan Native	No	Male	MBQ only	MBQ not HQ			2013-06-17	40.1561
20130486	1973-04-20	6	Non-Minority	No	Female	MBQ only	MBQ not HQ			2013-06-17	40.1588
20130487	1973-04-05	6	Non-Minority	No	Female	MBQ only	MBQ not HQ			2013-06-17	40.1999
20130488	1973-03-19	10	Non-Minority	No	Male	MBQ only	MBQ not HQ			2013-06-17	40.2464
20130489	1973-03-07	4	Non-Minority	No	Male	MBQ only	MBQ not HQ			2013-06-17	40.2793
20130490	1973-03-06	10	Non-Minority	No	Male	MBQ only	MBQ not HQ			2013-06-17	40.282
20130491	1973-03-01	6	Non-Minority	No	Male	Rejected after Interview	HQ	Interviewee	Interviewee but not selected	2013-06-17	40.2957
20130492	1973-02-27	8	Non-Minority	No	Male	HQ not invited for interview	HQ	HQ not invited for interview		2013-06-17	40.3012
20130493	1973-02-27	4	Non-Minority	No	Male	MBQ only	MBQ not HQ			2013-06-17	40.3012
20130494	1973-02-22	10	Hispanic	No	Male	HQ not invited for interview	HQ	HQ not invited for interview		2013-06-17	40.3149
20130495	1973-02-21	10	Hispanic	No	Male	MBQ only	MBQ not HQ			2013-06-17	40.3176
20130496	1973-02-18	8	Non-Minority	Yes	Female	HQ not invited for interview	HQ	HQ not invited for interview		2013-06-17	40.3258
20130497	1973-02-13	10	Non-Minority	No	Male	MBQ only	MBQ not HQ			2013-06-17	40.3395
20130498	1973-02-07	8	Non-Minority	No	Male	Rejected after Interview	HQ	Interviewee	Interviewee but not selected	2013-06-17	40.3559
20130499	1973-02-07	6	Non-Minority	No	Male	Rejected after Interview	HQ	Interviewee	Interviewee but not selected	2013-06-17	40.3559
20130500	1973-01-17	6	Hispanic	No	Male	MBQ only	MBQ not HQ			2013-06-17	40.4134
20130501	1973-01-15	4	Non-Minority	No	Male	MBQ only	MBQ not HQ			2013-06-17	40.4189
20130502	1973-01-02	10	Non-Minority	No	Male	HQ not invited for interview	HQ	HQ not invited for interview		2013-06-17	40.4545
20130503	1972-12-25	8	Non-Minority	No	Female	MBQ only	MBQ not HQ			2013-06-17	40.4764
20130504	1972-12-20	6	Non-Minority	No	Female	MBQ only	MBQ not HQ			2013-06-17	40.4901
20130505	1972-12-17	14	Non-Minority	No	Male	HQ not invited for interview	HQ	HQ not invited for interview		2013-06-17	40.4983
20130506	1972-11-19	10	Non-Minority	No	Male	MBQ only	MBQ not HQ			2013-06-17	40.5749
20130507	1972-11-17	6	Non-Minority	No	Male	MBQ only	MBQ not HQ			2013-06-17	40.5804
20130508	1972-11-13	10	Asian/Pacific Islander	No	Male	HQ not invited for interview	HQ	HQ not invited for interview		2013-06-17	40.5914
20130509	1972-11-09	10	Non-Minority	No	Male	HQ not invited for interview	HQ	HQ not invited for interview		2013-06-17	40.6023
20130510	1972-10-27	10	Non-Minority	No	Female	MBQ only	MBQ not HQ			2013-06-17	40.6379
20130511	1972-10-14	4	Non-Minority	No	Male	HQ not invited for interview	HQ	HQ not invited for interview		2013-06-17	40.6735
20130512	1972-09-27	6	Non-Minority	No	Male	Rejected after Interview	HQ	Interviewee	Interviewee but not selected	2013-06-17	40.7201
20130513	1972-09-20	6	Non-Minority	No	Male	MBQ only	MBQ not HQ			2013-06-17	40.7392
20130514	1972-09-09	8	Non-Minority	No	Male	MBQ only	MBQ not HQ			2013-06-17	40.7693
20130515	1972-09-07	8	Non-Minority	No	Male	MBQ only	MBQ not HQ			2013-06-17	40.7748
20130516	1972-08-24	10	Non-Minority	No	Female	Rejected after Interview	HQ	Interviewee	Interviewee but not selected	2013-06-17	40.8131
20130517	1972-08-23	10	Non-Minority	No	Male	HQ not invited for interview	HQ	HQ not invited for interview		2013-06-17	40.8159
20130518	1972-08-06	10	Non-Minority	Yes	Male	HQ not invited for interview	HQ	HQ not invited for interview		2013-06-17	40.8624
20130519	1972-08-05	10	Non-Minority	No	Male	HQ not invited for interview	HQ	HQ not invited for interview		2013-06-17	40.8652
20130520	1972-07-23	8	Non-Minority	No	Female	MBQ only	MBQ not HQ			2013-06-17	40.9008
20130521	1972-07-14	6	Non-Minority	No	Male	HQ not invited for interview	HQ	HQ not invited for interview		2013-06-17	40.9254
20130522	1972-07-07	12	Non-Minority	No	Female	HQ not invited for interview	HQ	HQ not invited for interview		2013-06-17	40.9446
20130523	1972-06-26	12	African American	No	Female	Rejected after Interview	HQ	Interviewee	Interviewee but not selected	2013-06-17	40.9747
20130524	1972-06-26	10	Non-Minority	Yes	Female	Rejected after Interview	HQ	Interviewee	Interviewee but not selected	2013-06-17	40.9747
20130525	1972-06-21	10	Non-Minority	No	Male	HQ not invited for interview	HQ	HQ not invited for interview		2013-06-17	40.9884
20130526	1972-06-17	10	Non-Minority	Yes	Male	HQ not invited for interview	HQ	HQ not invited for interview		2013-06-17	40.9993
20130527	1972-06-05	12	Asian/Pacific Islander	No	Male	HQ not invited for interview	HQ	HQ not invited for interview		2013-06-17	41.0322
20130528	1972-05-31	6	African American	No	Male	MBQ only	MBQ not HQ			2013-06-17	41.0459
20130529	1972-05-29	14	Hispanic	No	Male	HQ not invited for interview	HQ	HQ not invited for interview		2013-06-17	41.0513
20130530	1972-05-28	6	Non-Minority	No	Female	MBQ only	MBQ not HQ			2013-06-17	41.0541
20130531	1972-05-20	12	Hispanic	No	Male	MBQ only	MBQ not HQ			2013-06-17	41.076
20130532	1972-05-08	6	Non-Minority	No	Male	MBQ only	MBQ not HQ			2013-06-17	41.1088
20130533	1972-05-05	6	Hispanic	No	Male	MBQ only	MBQ not HQ			2013-06-17	41.117
20130534	1972-05-02	18	Non-Minority	Yes	Male	HQ not invited for interview	HQ	HQ not invited for interview		2013-06-17	41.1253
20130535	1972-04-11	12	Non-Minority	No	Male	MBQ only	MBQ not HQ			2013-06-17	41.1828
20130536	1972-03-17	8	Hispanic	No	Male	MBQ only	MBQ not HQ			2013-06-17	41.2512
20130537	1972-03-14	4	Non-Minority	No	Male	MBQ only	MBQ not HQ			2013-06-17	41.2594
20130538	1972-02-25	10	Non-Minority	Yes	Male	MBQ only	MBQ not HQ			2013-06-17	41.3087
20130539	1972-02-20	4	Non-Minority	No	Male	MBQ only	MBQ not HQ			2013-06-17	41.3224
20130540	1972-02-04	8	Non-Minority	No	Female	HQ not invited for interview	HQ	HQ not invited for interview		2013-06-17	41.3662
20130541	1972-01-31	6	Hispanic	No	Male	MBQ only	MBQ not HQ			2013-06-17	41.3771
20130542	1972-01-29	6	Asian/Pacific Islander	No	Male	Rejected after Interview	HQ	Interviewee	Interviewee but not selected	2013-06-17	41.3826
20130543	1972-01-19	10	Non-Minority	No	Male	HQ not invited for interview	HQ	HQ not invited for interview		2013-06-17	41.41
20130544	1972-01-19	10	Non-Minority	No	Male	MBQ only	MBQ not HQ			2013-06-17	41.41
20130545	1972-01-18	6	Non-Minority	Yes	Male	Rejected after Interview	HQ	Interviewee	Interviewee but not selected	2013-06-17	41.4127
20130546	1972-01-03	8	Non-Minority	No	Male	MBQ only	MBQ not HQ			2013-06-17	41.4538
20130547	1971-12-20	6	Asian/Pacific Islander	No	Male	MBQ only	MBQ not HQ			2013-06-17	41.4921
20130548	1971-12-14	10	Non-Minority	No	Male	MBQ only	MBQ not HQ			2013-06-17	41.5086
20130549	1971-12-13	8	Non-Minority	No	Male	MBQ only	MBQ not HQ			2013-06-17	41.5113
20130550	1971-12-08	6	Non-Minority	No	Female	HQ not invited for interview	HQ	HQ not invited for interview		2013-06-17	41.525
20130551	1971-11-30	10	Non-Minority	No	Male	HQ not invited for interview	HQ	HQ not invited for interview		2013-06-17	41.5469
20130552	1971-11-12	10	Non-Minority	Yes	Male	HQ not invited for interview	HQ	HQ not invited for interview		2013-06-17	41.5962
20130553	1971-11-12	8	Hispanic	No	Male	MBQ only	MBQ not HQ			2013-06-17	41.5962
20130554	1971-10-19	4	Non-Minority	No	Female	MBQ only	MBQ not HQ			2013-06-17	41.6619
20130555	1971-10-06	8	Non-Minority	No	Male	MBQ only	MBQ not HQ			2013-06-17	41.6975
20130556	1971-10-06	6	Non-Minority	No	Male	MBQ only	MBQ not HQ			2013-06-17	41.6975
20130557	1971-09-23	12	Asian/Pacific Islander	Yes	Female	HQ not invited for interview	HQ	HQ not invited for interview		2013-06-17	41.7331
20130558	1971-09-23	10	Non-Minority	No	Female	MBQ only	MBQ not HQ			2013-06-17	41.7331
20130559	1971-09-17	10	Hispanic	Yes	Male	MBQ only	MBQ not HQ			2013-06-17	41.7495
20130560	1971-09-12	10	Non-Minority	Yes	Female	Rejected after Interview	HQ	Interviewee	Interviewee but not selected	2013-06-17	41.7632
20130561	1971-09-01	6	Non-Minority	No	Male	MBQ only	MBQ not HQ			2013-06-17	41.7933
20130562	1971-08-25	10	Non-Minority	No	Male	HQ not invited for interview	HQ	HQ not invited for interview		2013-06-17	41.8125
20130563	1971-08-18	10	Non-Minority	Yes	Male	HQ not invited for interview	HQ	HQ not invited for interview		2013-06-17	41.8316
20130564	1971-07-11	6	Non-Minority	No	Male	HQ not invited for interview	HQ	HQ not invited for interview		2013-06-17	41.9357
20130565	1971-07-07	6	Non-Minority	No	Male	MBQ only	MBQ not HQ			2013-06-17	41.9466
20130566	1971-07-01	10	Non-Minority	No	Male	Rejected after Interview	HQ	Interviewee	Interviewee but not selected	2013-06-17	41.963
20130567	1971-06-22	8	Non-Minority	No	Female	MBQ only	MBQ not HQ			2013-06-17	41.9877
20130568	1971-06-13	16	Non-Minority	No	Male	HQ not invited for interview	HQ	HQ not invited for interview		2013-06-17	42.0123
20130569	1971-06-06	6	Non-Minority	No	Male	MBQ only	MBQ not HQ			2013-06-17	42.0315
20130570	1971-05-13	8	Non-Minority	No	Male	HQ not invited for interview	HQ	HQ not invited for interview		2013-06-17	42.0972
20130571	1971-05-10	8	Non-Minority	No	Male	MBQ only	MBQ not HQ			2013-06-17	42.1054
20130572	1971-05-07	12	Non-Minority	No	Male	HQ not invited for interview	HQ	HQ not invited for interview		2013-06-17	42.1136
20130573	1971-04-28	12	American Indian/Alaskan Native	No	Male	HQ not invited for interview	HQ	HQ not invited for interview		2013-06-17	42.1383
20130574	1971-04-17	10	Hispanic	No	Male	MBQ only	MBQ not HQ			2013-06-17	42.1684
20130575	1971-04-06	6	Non-Minority	No	Male	MBQ only	MBQ not HQ			2013-06-17	42.1985
20130576	1971-03-30	8	Non-Minority	No	Female	Rejected after Interview	HQ	Interviewee	Interviewee but not selected	2013-06-17	42.2177
20130577	1971-03-14	8	Non-Minority	No	Female	HQ not invited for interview	HQ	HQ not invited for interview		2013-06-17	42.2615
20130578	1971-03-12	8	Non-Minority	Yes	Male	HQ not invited for interview	HQ	HQ not invited for interview		2013-06-17	42.2669
20130579	1971-03-06	10	Non-Minority	No	Male	Rejected after Interview	HQ	Interviewee	Interviewee but not selected	2013-06-17	42.2834
20130580	1971-02-27	12	Non-Minority	Yes	Male	MBQ only	MBQ not HQ			2013-06-17	42.3025
20130581	1971-02-25	6	Non-Minority	No	Male	HQ not invited for interview	HQ	HQ not invited for interview		2013-06-17	42.308
20130582	1971-02-25	12	Non-Minority	No	Male	Rejected after Interview	HQ	Interviewee	Interviewee but not selected	2013-06-17	42.308
20130583	1971-01-27	8	Non-Minority	No	Male	HQ not invited for interview	HQ	HQ not invited for interview		2013-06-17	42.3874
20130584	1971-01-22	10	Asian/Pacific Islander	No	Male	Rejected after Interview	HQ	Interviewee	Interviewee but not selected	2013-06-17	42.4011
20130585	1971-01-18	10	African American	No	Male	HQ not invited for interview	HQ	HQ not invited for interview		2013-06-17	42.412
20130586	1971-01-04	10	Asian/Pacific Islander	No	Female	HQ not invited for interview	HQ	HQ not invited for interview		2013-06-17	42.4504
20130587	1970-12-20	10	Non-Minority	No	Female	HQ not invited for interview	HQ	HQ not invited for interview		2013-06-17	42.4914
20130588	1970-12-08	6	Non-Minority	No	Male	MBQ only	MBQ not HQ			2013-06-17	42.5243
20130589	1970-11-17	6	Non-Minority	No	Male	Rejected after Interview	HQ	Interviewee	Interviewee but not selected	2013-06-17	42.5818
20130590	1970-11-03	8	Non-Minority	No	Male	MBQ only	MBQ not HQ			2013-06-17	42.6201
20130591	1970-11-01	10	Non-Minority	No	Male	MBQ only	MBQ not HQ			2013-06-17	42.6256
20130592	1970-10-30	8	Non-Minority	No	Male	Rejected after Interview	HQ	Interviewee	Interviewee but not selected	2013-06-17	42.6311
20130593	1970-10-27	10	Hispanic	No	Male	Rejected after Interview	HQ	Interviewee	Interviewee but not selected	2013-06-17	42.6393
20130594	1970-10-21	10	Non-Minority	No	Male	MBQ only	MBQ not HQ			2013-06-17	42.6557
20130595	1970-09-29	14	Non-Minority	Yes	Female	HQ not invited for interview	HQ	HQ not invited for interview		2013-06-17	42.7159
20130596	1970-09-21	6	Non-Minority	No	Male	MBQ only	MBQ not HQ			2013-06-17	42.7379
20130597	1970-09-17	6	Hispanic	No	Male	MBQ only	MBQ not HQ			2013-06-17	42.7488
20130598	1970-09-16	6	Non-Minority	No	Male	MBQ only	MBQ not HQ			2013-06-17	42.7515
20130599	1970-09-09	6	Non-Minority	No	Male	MBQ only	MBQ not HQ			2013-06-17	42.7707
20130600	1970-09-04	10	Non-Minority	No	Male	HQ not invited for interview	HQ	HQ not invited for interview		2013-06-17	42.7844
20130601	1970-09-02	6	Non-Minority	No	Male	MBQ only	MBQ not HQ			2013-06-17	42.7899
20130602	1970-08-31	4	Non-Minority	No	Male	MBQ only	MBQ not HQ			2013-06-17	42.7953
20130603	1970-08-28	10	Non-Minority	No	Male	MBQ only	MBQ not HQ			2013-06-17	42.8036
20130604	1970-08-24	10	Non-Minority	No	Female	HQ not invited for interview	HQ	HQ not invited for interview		2013-06-17	42.8145
20130605	1970-08-19	4	Non-Minority	No	Male	MBQ only	MBQ not HQ			2013-06-17	42.8282
20130606	1970-08-17	10	Non-Minority	No	Male	Rejected after Interview	HQ	Interviewee	Interviewee but not selected	2013-06-17	42.8337
20130607	1970-07-21	12	Asian/Pacific Islander	No	Female	MBQ only	MBQ not HQ			2013-06-17	42.9076
20130608	1970-07-12	8	Non-Minority	No	Male	MBQ only	MBQ not HQ			2013-06-17	42.9322
20130609	1970-07-01	8	Non-Minority	No	Male	Rejected after Interview	HQ	Interviewee	Interviewee but not selected	2013-06-17	42.9624
20130610	1970-06-18	8	Asian/Pacific Islander	No	Male	HQ not invited for interview	HQ	HQ not invited for interview		2013-06-17	42.9979
20130611	1970-06-09	6	Hispanic	No	Male	MBQ only	MBQ not HQ			2013-06-17	43.0226
20130612	1970-05-29	10	Non-Minority	No	Male	HQ not invited for interview	HQ	HQ not invited for interview		2013-06-17	43.0527
20130613	1970-05-20	8	Non-Minority	No	Male	MBQ only	MBQ not HQ			2013-06-17	43.0773
20130614	1970-05-12	6	Non-Minority	No	Male	MBQ only	MBQ not HQ			2013-06-17	43.0992
20130615	1970-05-08	10	Non-Minority	No	Female	HQ not invited for interview	HQ	HQ not invited for interview		2013-06-17	43.1102
20130616	1970-05-07	10	Non-Minority	Yes	Male	HQ not invited for interview	HQ	HQ not invited for interview		2013-06-17	43.1129
20130617	1970-04-26	10	Non-Minority	No	Female	MBQ only	MBQ not HQ			2013-06-17	43.1431
20130618	1970-04-21	10	Non-Minority	Yes	Male	HQ not invited for interview	HQ	HQ not invited for interview		2013-06-17	43.1567
20130619	1970-03-28	10	African American	Yes	Female	HQ not invited for interview	HQ	HQ not invited for interview		2013-06-17	43.2225
20130620	1970-03-27	6	Non-Minority	No	Female	HQ not invited for interview	HQ	HQ not invited for interview		2013-06-17	43.2252
20130621	1970-03-24	6	Non-Minority	No	Male	HQ not invited for interview	HQ	HQ not invited for interview		2013-06-17	43.2334
20130622	1970-03-22	6	Non-Minority	No	Male	MBQ only	MBQ not HQ			2013-06-17	43.2389
20130623	1970-03-19	6	Non-Minority	No	Female	MBQ only	MBQ not HQ			2013-06-17	43.2471
20130624	1970-02-27	6	Non-Minority	No	Male	MBQ only	MBQ not HQ			2013-06-17	43.3018
20130625	1970-02-14	6	Hispanic	No	Male	MBQ only	MBQ not HQ			2013-06-17	43.3374
20130626	1970-02-06	12	Non-Minority	No	Male	HQ not invited for interview	HQ	HQ not invited for interview		2013-06-17	43.3593
20130627	1970-02-02	10	Non-Minority	No	Male	HQ not invited for interview	HQ	HQ not invited for interview		2013-06-17	43.3703
20130628	1970-01-22	10	Non-Minority	No	Male	MBQ only	MBQ not HQ			2013-06-17	43.4004
20130629	1970-01-13	14	Non-Minority	Yes	Female	Rejected after Interview	HQ	Interviewee	Interviewee but not selected	2013-06-17	43.4251
20130630	1970-01-08	8	Non-Minority	Yes	Male	HQ not invited for interview	HQ	HQ not invited for interview		2013-06-17	43.4387
20130631	1969-12-27	6	Non-Minority	No	Male	HQ not invited for interview	HQ	HQ not invited for interview		2013-06-17	43.4716
20130632	1969-12-26	6	Non-Minority	No	Male	MBQ only	MBQ not HQ			2013-06-17	43.4743
20130633	1969-12-18	6	Non-Minority	No	Male	MBQ only	MBQ not HQ			2013-06-17	43.4962
20130634	1969-12-10	10	Non-Minority	No	Male	MBQ only	MBQ not HQ			2013-06-17	43.5181
20130635	1969-12-07	6	Non-Minority	No	Male	MBQ only	MBQ not HQ			2013-06-17	43.5264
20130636	1969-11-30	10	Asian/Pacific Islander	Yes	Female	HQ not invited for interview	HQ	HQ not invited for interview		2013-06-17	43.5455
20130637	1969-11-29	6	Non-Minority	Yes	Male	HQ not invited for interview	HQ	HQ not invited for interview		2013-06-17	43.5483
20130638	1969-11-18	10	Non-Minority	No	Male	MBQ only	MBQ not HQ			2013-06-17	43.5784
20130639	1969-10-31	6	Hispanic	No	Male	HQ not invited for interview	HQ	HQ not invited for interview		2013-06-17	43.6277
20130640	1969-10-20	10	Non-Minority	Yes	Male	HQ not invited for interview	HQ	HQ not invited for interview		2013-06-17	43.6578
20130641	1969-10-20	8	Non-Minority	No	Male	HQ not invited for interview	HQ	HQ not invited for interview		2013-06-17	43.6578
20130642	1969-10-19	10	Non-Minority	No	Male	Rejected after Interview	HQ	Interviewee	Interviewee but not selected	2013-06-17	43.6605
20130643	1969-09-27	16	Non-Minority	No	Female	HQ not invited for interview	HQ	HQ not invited for interview		2013-06-17	43.7207
20130644	1969-08-30	8	Non-Minority	Yes	Male	HQ not invited for interview	HQ	HQ not invited for interview		2013-06-17	43.7974
20130645	1969-08-29	8	Non-Minority	No	Male	HQ not invited for interview	HQ	HQ not invited for interview		2013-06-17	43.8001
20130646	1969-08-07	10	Non-Minority	No	Male	MBQ only	MBQ not HQ			2013-06-17	43.8604
20130647	1969-07-31	12	Non-Minority	No	Male	MBQ only	MBQ not HQ			2013-06-17	43.8795
20130648	1969-07-09	6	Non-Minority	No	Male	MBQ only	MBQ not HQ			2013-06-17	43.9398
20130649	1969-06-20	6	Asian/Pacific Islander	No	Male	HQ not invited for interview	HQ	HQ not invited for interview		2013-06-17	43.9918
20130650	1969-04-21	12	Non-Minority	No	Male	MBQ only	MBQ not HQ			2013-06-17	44.1561
20130651	1969-04-15	6	Non-Minority	No	Male	MBQ only	MBQ not HQ			2013-06-17	44.1725
20130652	1969-04-15	8	Non-Minority	No	Male	MBQ only	MBQ not HQ			2013-06-17	44.1725
20130653	1969-04-12	6	Non-Minority	No	Male	HQ not invited for interview	HQ	HQ not invited for interview		2013-06-17	44.1807
20130654	1969-04-08	10	Non-Minority	No	Male	MBQ only	MBQ not HQ			2013-06-17	44.1916
20130655	1969-03-26	10	Non-Minority	Yes	Male	MBQ only	MBQ not HQ			2013-06-17	44.2272
20130656	1969-03-09	6	Non-Minority	No	Male	MBQ only	MBQ not HQ			2013-06-17	44.2738
20130657	1969-03-08	12	Non-Minority	No	Female	HQ not invited for interview	HQ	HQ not invited for interview		2013-06-17	44.2765
20130658	1969-02-16	14	Non-Minority	No	Male	MBQ only	MBQ not HQ			2013-06-17	44.3313
20130659	1969-02-11	6	Non-Minority	No	Male	HQ not invited for interview	HQ	HQ not invited for interview		2013-06-17	44.345
20130660	1969-01-16	18	Non-Minority	No	Male	MBQ only	MBQ not HQ			2013-06-17	44.4162
20130661	1969-01-13	8	Non-Minority	No	Male	HQ not invited for interview	HQ	HQ not invited for interview		2013-06-17	44.4244
20130662	1969-01-05	6	Non-Minority	No	Male	MBQ only	MBQ not HQ			2013-06-17	44.4463
20130663	1968-12-28	8	Non-Minority	No	Male	HQ not invited for interview	HQ	HQ not invited for interview		2013-06-17	44.4682
20130664	1968-12-28	8	Asian/Pacific Islander	Yes	Male	HQ not invited for interview	HQ	HQ not invited for interview		2013-06-17	44.4682
20130665	1968-12-27	6	Non-Minority	No	Male	MBQ only	MBQ not HQ			2013-06-17	44.4709
20130666	1968-12-19	6	Non-Minority	No	Male	HQ not invited for interview	HQ	HQ not invited for interview		2013-06-17	44.4928
20130667	1968-12-06	10	Non-Minority	No	Male	MBQ only	MBQ not HQ			2013-06-17	44.5284
20130668	1968-12-04	8	Non-Minority	Yes	Male	Rejected after Interview	HQ	Interviewee	Interviewee but not selected	2013-06-17	44.5339
20130669	1968-11-15	6	Non-Minority	No	Male	HQ not invited for interview	HQ	HQ not invited for interview		2013-06-17	44.5859
20130670	1968-11-13	6	Non-Minority	Yes	Male	HQ not invited for interview	HQ	HQ not invited for interview		2013-06-17	44.5914
20130671	1968-11-08	6	Non-Minority	No	Male	MBQ only	MBQ not HQ			2013-06-17	44.6051
20130672	1968-11-03	10	Non-Minority	No	Male	MBQ only	MBQ not HQ			2013-06-17	44.6188
20130673	1968-10-14	14	Non-Minority	No	Male	HQ not invited for interview	HQ	HQ not invited for interview		2013-06-17	44.6735
20130674	1968-09-28	16	Non-Minority	No	Male	MBQ only	MBQ not HQ			2013-06-17	44.7173
20130675	1968-09-21	8	Non-Minority	Yes	Male	MBQ only	MBQ not HQ			2013-06-17	44.7365
20130676	1968-09-07	8	Non-Minority	No	Male	MBQ only	MBQ not HQ			2013-06-17	44.7748
20130677	1968-09-01	10	Non-Minority	No	Male	MBQ only	MBQ not HQ			2013-06-17	44.7912
20130678	1968-08-29	10	Non-Minority	No	Male	HQ not invited for interview	HQ	HQ not invited for interview		2013-06-17	44.7995
20130679	1968-08-27	10	Non-Minority	No	Male	MBQ only	MBQ not HQ			2013-06-17	44.8049
20130680	1968-08-16	12	Non-Minority	No	Male	HQ not invited for interview	HQ	HQ not invited for interview		2013-06-17	44.835
20130681	1968-08-09	4	Non-Minority	No	Male	MBQ only	MBQ not HQ			2013-06-17	44.8542
20130682	1968-07-27	14	Non-Minority	No	Male	MBQ only	MBQ not HQ			2013-06-17	44.8898
20130683	1968-07-25	14	Non-Minority	No	Female	MBQ only	MBQ not HQ			2013-06-17	44.8953
20130684	1968-07-08	8	Hispanic	No	Male	HQ not invited for interview	HQ	HQ not invited for interview		2013-06-17	44.9418
20130685	1968-06-15	6	Hispanic	No	Male	MBQ only	MBQ not HQ			2013-06-17	45.0048
20130686	1968-04-28	8	Non-Minority	No	Male	HQ not invited for interview	HQ	HQ not invited for interview		2013-06-17	45.1362
20130687	1968-04-24	10	Non-Minority	No	Male	HQ not invited for interview	HQ	HQ not invited for interview		2013-06-17	45.1472
20130688	1968-04-24	10	Non-Minority	No	Male	MBQ only	MBQ not HQ			2013-06-17	45.1472
20130689	1968-03-31	8	Non-Minority	No	Male	MBQ only	MBQ not HQ			2013-06-17	45.2129
20130690	1968-03-24	4	Non-Minority	No	Male	MBQ only	MBQ not HQ			2013-06-17	45.232
20130691	1968-03-06	8	Asian/Pacific Islander	No	Female	MBQ only	MBQ not HQ			2013-06-17	45.2813
20130692	1968-03-05	4	Non-Minority	No	Male	MBQ only	MBQ not HQ			2013-06-17	45.2841
20130693	1968-02-28	6	Non-Minority	No	Male	MBQ only	MBQ not HQ			2013-06-17	45.3005
20130694	1968-02-14	6	Non-Minority	No	Male	MBQ only	MBQ not HQ			2013-06-17	45.3388
20130695	1968-01-29	12	Non-Minority	No	Male	HQ not invited for interview	HQ	HQ not invited for interview		2013-06-17	45.3826
20130696	1967-12-14	6	Non-Minority	No	Male	MBQ only	MBQ not HQ			2013-06-17	45.5086
20130697	1967-11-07	12	Non-Minority	Yes	Male	MBQ only	MBQ not HQ			2013-06-17	45.6099
20130698	1967-11-02	12	Non-Minority	No	Male	MBQ only	MBQ not HQ			2013-06-17	45.6235
20130699	1967-10-29	10	Non-Minority	Yes	Male	HQ not invited for interview	HQ	HQ not invited for interview		2013-06-17	45.6345
20130700	1967-10-27	8	Non-Minority	No	Male	MBQ only	MBQ not HQ			2013-06-17	45.64
20130701	1967-10-24	6	Non-Minority	No	Male	MBQ only	MBQ not HQ			2013-06-17	45.6482
20130702	1967-10-07	12	Non-Minority	Yes	Male	Rejected after Interview	HQ	Interviewee	Interviewee but not selected	2013-06-17	45.6947
20130703	1967-09-30	10	Non-Minority	Yes	Male	HQ not invited for interview	HQ	HQ not invited for interview		2013-06-17	45.7139
20130704	1967-09-24	8	Non-Minority	No	Male	HQ not invited for interview	HQ	HQ not invited for interview		2013-06-17	45.7303
20130705	1967-09-12	10	Non-Minority	No	Male	MBQ only	MBQ not HQ			2013-06-17	45.7632
20130706	1967-08-28	8	Asian/Pacific Islander	Yes	Male	Rejected after Interview	HQ	Interviewee	Interviewee but not selected	2013-06-17	45.8042
20130707	1967-07-29	6	Non-Minority	No	Male	MBQ only	MBQ not HQ			2013-06-17	45.8864
20130708	1967-07-27	8	Non-Minority	No	Female	HQ not invited for interview	HQ	HQ not invited for interview		2013-06-17	45.8919
20130709	1967-07-06	6	Non-Minority	No	Male	Rejected after Interview	HQ	Interviewee	Interviewee but not selected	2013-06-17	45.9493
20130710	1967-07-04	10	Non-Minority	No	Male	HQ not invited for interview	HQ	HQ not invited for interview		2013-06-17	45.9548
20130711	1967-06-22	8	Non-Minority	No	Female	MBQ only	MBQ not HQ			2013-06-17	45.9877
20130712	1967-06-09	6	Non-Minority	No	Male	MBQ only	MBQ not HQ			2013-06-17	46.0233
20130713	1967-05-23	10	Non-Minority	No	Male	HQ not invited for interview	HQ	HQ not invited for interview		2013-06-17	46.0698
20130714	1967-05-01	10	Non-Minority	Yes	Male	HQ not invited for interview	HQ	HQ not invited for interview		2013-06-17	46.13
20130715	1967-04-20	8	Non-Minority	Yes	Female	HQ not invited for interview	HQ	HQ not invited for interview		2013-06-17	46.1602
20130716	1967-04-12	6	Non-Minority	No	Male	HQ not invited for interview	HQ	HQ not invited for interview		2013-06-17	46.1821
20130717	1967-03-08	8	Non-Minority	Yes	Female	MBQ only	MBQ not HQ			2013-06-17	46.2779
20130718	1967-02-28	6	Non-Minority	No	Male	MBQ only	MBQ not HQ			2013-06-17	46.2998
20130719	1967-02-27	6	Non-Minority	No	Female	MBQ only	MBQ not HQ			2013-06-17	46.3025
20130720	1967-02-16	10	Non-Minority	No	Male	MBQ only	MBQ not HQ			2013-06-17	46.3326
20130721	1967-01-20	14	Hispanic	No	Male	MBQ only	MBQ not HQ			2013-06-17	46.4066
20130722	1967-01-08	10	Hispanic	Yes	Female	HQ not invited for interview	HQ	HQ not invited for interview		2013-06-17	46.4394
20130723	1966-12-21	12	Hispanic	No	Male	MBQ only	MBQ not HQ			2013-06-17	46.4887
20130724	1966-12-17	12	Non-Minority	No	Male	MBQ only	MBQ not HQ			2013-06-17	46.4997
20130725	1966-11-29	4	Non-Minority	No	Male	HQ not invited for interview	HQ	HQ not invited for interview		2013-06-17	46.5489
20130726	1966-11-15	10	Non-Minority	No	Male	MBQ only	MBQ not HQ			2013-06-17	46.5873
20130727	1966-11-09	12	Non-Minority	No	Male	HQ not invited for interview	HQ	HQ not invited for interview		2013-06-17	46.6037
20130728	1966-11-09	12	Non-Minority	No	Male	Rejected after Interview	HQ	Interviewee	Interviewee but not selected	2013-06-17	46.6037
20130729	1966-11-07	8	Non-Minority	No	Male	MBQ only	MBQ not HQ			2013-06-17	46.6092
20130730	1966-11-03	6	Non-Minority	Yes	Female	MBQ only	MBQ not HQ			2013-06-17	46.6201
20130731	1966-10-19	4	Non-Minority	No	Male	MBQ only	MBQ not HQ			2013-06-17	46.6612
20130732	1966-10-12	8	African American	Yes	Female	HQ not invited for interview	HQ	HQ not invited for interview		2013-06-17	46.6804
20130733	1966-09-27	14	Non-Minority	No	Female	HQ not invited for interview	HQ	HQ not invited for interview		2013-06-17	46.7214
20130734	1966-07-17	12	Non-Minority	No	Female	HQ not invited for interview	HQ	HQ not invited for interview		2013-06-17	46.9185
20130735	1966-06-26	10	Non-Minority	Yes	Male	HQ not invited for interview	HQ	HQ not invited for interview		2013-06-17	46.976
20130736	1966-04-22	10	Non-Minority	No	Male	MBQ only	MBQ not HQ			2013-06-17	47.154
20130737	1966-04-10	6	African American	No	Male	HQ not invited for interview	HQ	HQ not invited for interview		2013-06-17	47.1869
20130738	1966-03-25	10	Non-Minority	Yes	Male	HQ not invited for interview	HQ	HQ not invited for interview		2013-06-17	47.2307
20130739	1966-03-17	14	Non-Minority	No	Male	HQ not invited for interview	HQ	HQ not invited for interview		2013-06-17	47.2526
20130740	1966-03-01	6	Hispanic	No	Male	MBQ only	MBQ not HQ			2013-06-17	47.2964
20130741	1966-03-01	6	African American	Yes	Male	MBQ only	MBQ not HQ			2013-06-17	47.2964
20130742	1966-01-21	14	Asian/Pacific Islander	No	Male	HQ not invited for interview	HQ	HQ not invited for interview		2013-06-17	47.4031
20130743	1966-01-01	6	Non-Minority	No	Male	MBQ only	MBQ not HQ			2013-06-17	47.4579
20130744	1965-12-31	10	Non-Minority	No	Male	HQ not invited for interview	HQ	HQ not invited for interview		2013-06-17	47.4606
20130745	1965-12-07	10	Non-Minority	No	Male	MBQ only	MBQ not HQ			2013-06-17	47.5264
20130746	1965-12-05	6	Non-Minority	No	Male	HQ not invited for interview	HQ	HQ not invited for interview		2013-06-17	47.5318
20130747	1965-12-05	4	Non-Minority	No	Male	MBQ only	MBQ not HQ			2013-06-17	47.5318
20130748	1965-11-23	10	Non-Minority	No	Male	HQ not invited for interview	HQ	HQ not invited for interview		2013-06-17	47.5647
20130749	1965-11-22	8	Hispanic	No	Male	MBQ only	MBQ not HQ			2013-06-17	47.5674
20130750	1965-10-04	10	Non-Minority	No	Male	MBQ only	MBQ not HQ			2013-06-17	47.7016
20130751	1965-09-28	4	Non-Minority	No	Male	MBQ only	MBQ not HQ			2013-06-17	47.718
20130752	1965-09-19	6	Non-Minority	No	Male	MBQ only	MBQ not HQ			2013-06-17	47.7426
20130753	1965-09-08	4	Non-Minority	No	Male	HQ not invited for interview	HQ	HQ not invited for interview		2013-06-17	47.7728
20130754	1965-09-06	10	Non-Minority	No	Male	MBQ only	MBQ not HQ			2013-06-17	47.7782
20130755	1965-09-03	4	Non-Minority	No	Male	MBQ only	MBQ not HQ			2013-06-17	47.7864
20130756	1965-08-28	6	Non-Minority	No	Male	MBQ only	MBQ not HQ			2013-06-17	47.8029
20130757	1965-08-27	6	Non-Minority	No	Male	MBQ only	MBQ not HQ			2013-06-17	47.8056
20130758	1965-08-25	16	Hispanic	No	Male	MBQ only	MBQ not HQ			2013-06-17	47.8111
20130759	1965-08-19	10	Non-Minority	No	Female	HQ not invited for interview	HQ	HQ not invited for interview		2013-06-17	47.8275
20130760	1965-07-26	6	Non-Minority	Yes	Female	MBQ only	MBQ not HQ			2013-06-17	47.8932
20130761	1965-07-16	6	Hispanic	No	Female	MBQ only	MBQ not HQ			2013-06-17	47.9206
20130762	1965-07-06	8	Non-Minority	No	Male	Rejected after Interview	HQ	Interviewee	Interviewee but not selected	2013-06-17	47.948
20130763	1965-06-22	10	Non-Minority	No	Male	MBQ only	MBQ not HQ			2013-06-17	47.9863
20130764	1965-06-06	6	Hispanic	No	Female	MBQ only	MBQ not HQ			2013-06-17	48.0301
20130765	1965-06-05	14	Non-Minority	No	Male	MBQ only	MBQ not HQ			2013-06-17	48.0329
20130766	1965-05-20	10	Non-Minority	No	Male	MBQ only	MBQ not HQ			2013-06-17	48.0767
20130767	1965-05-17	16	Non-Minority	No	Male	HQ not invited for interview	HQ	HQ not invited for interview		2013-06-17	48.0849
20130768	1965-04-16	10	Non-Minority	No	Male	MBQ only	MBQ not HQ			2013-06-17	48.1697
20130769	1965-03-19	6	Non-Minority	No	Male	MBQ only	MBQ not HQ			2013-06-17	48.2464
20130770	1965-02-25	16	Non-Minority	No	Male	MBQ only	MBQ not HQ			2013-06-17	48.3066
20130771	1965-02-05	6	Non-Minority	No	Male	MBQ only	MBQ not HQ			2013-06-17	48.3614
20130772	1965-01-28	14	Non-Minority	No	Male	MBQ only	MBQ not HQ			2013-06-17	48.3833
20130773	1965-01-08	8	Asian/Pacific Islander	No	Male	MBQ only	MBQ not HQ			2013-06-17	48.4381
20130774	1965-01-02	12	Asian/Pacific Islander	Yes	Male	Rejected after Interview	HQ	Interviewee	Interviewee but not selected	2013-06-17	48.4545
20130775	1964-12-19	10	Non-Minority	No	Female	MBQ only	MBQ not HQ			2013-06-17	48.4928
20130776	1964-12-12	14	Non-Minority	No	Male	MBQ only	MBQ not HQ			2013-06-17	48.512
20130777	1964-12-03	6	Non-Minority	No	Male	MBQ only	MBQ not HQ			2013-06-17	48.5366
20130778	1964-10-28	6	Non-Minority	Yes	Male	MBQ only	MBQ not HQ			2013-06-17	48.6352
20130779	1964-10-17	10	Non-Minority	Yes	Female	MBQ only	MBQ not HQ			2013-06-17	48.6653
20130780	1964-09-11	12	Asian/Pacific Islander	No	Male	HQ not invited for interview	HQ	HQ not invited for interview		2013-06-17	48.7639
20130781	1964-08-30	6	Non-Minority	No	Female	MBQ only	MBQ not HQ			2013-06-17	48.7967
20130782	1964-08-27	12	Non-Minority	No	Male	MBQ only	MBQ not HQ			2013-06-17	48.8049
20130783	1964-07-20	8	Non-Minority	No	Male	MBQ only	MBQ not HQ			2013-06-17	48.909
20130784	1964-07-16	6	Non-Minority	No	Male	MBQ only	MBQ not HQ			2013-06-17	48.9199
20130785	1964-07-15	10	Hispanic	No	Male	MBQ only	MBQ not HQ			2013-06-17	48.9227
20130786	1964-07-14	12	Non-Minority	No	Male	Rejected after Interview	HQ	Interviewee	Interviewee but not selected	2013-06-17	48.9254
20130787	1964-06-05	12	Non-Minority	Yes	Male	MBQ only	MBQ not HQ			2013-06-17	49.0322
20130788	1964-04-27	12	Asian/Pacific Islander	No	Male	MBQ only	MBQ not HQ			2013-06-17	49.1389
20130789	1964-04-14	6	Non-Minority	No	Male	MBQ only	MBQ not HQ			2013-06-17	49.1745
20130790	1964-04-13	6	Asian/Pacific Islander	No	Male	MBQ only	MBQ not HQ			2013-06-17	49.1773
20130791	1964-04-04	10	Non-Minority	Yes	Male	MBQ only	MBQ not HQ			2013-06-17	49.2019
20130792	1964-03-09	16	Asian/Pacific Islander	No	Male	HQ not invited for interview	HQ	HQ not invited for interview		2013-06-17	49.2731
20130793	1964-02-26	6	Non-Minority	No	Male	HQ not invited for interview	HQ	HQ not invited for interview		2013-06-17	49.306
20130794	1964-01-07	6	Non-Minority	No	Male	MBQ only	MBQ not HQ			2013-06-17	49.4428
20130795	1963-12-23	6	Non-Minority	No	Male	HQ not invited for interview	HQ	HQ not invited for interview		2013-06-17	49.4839
20130796	1963-11-06	8	Non-Minority	No	Male	MBQ only	MBQ not HQ			2013-06-17	49.6126
20130797	1963-10-02	10	Asian/Pacific Islander	No	Male	MBQ only	MBQ not HQ			2013-06-17	49.7084
20130798	1963-09-29	12	Non-Minority	Yes	Male	MBQ only	MBQ not HQ			2013-06-17	49.7166
20130799	1963-08-18	10	Non-Minority	No	Male	HQ not invited for interview	HQ	HQ not invited for interview		2013-06-17	49.8316
20130800	1963-08-09	12	Asian/Pacific Islander	No	Male	MBQ only	MBQ not HQ			2013-06-17	49.8563
20130801	1963-07-27	6	Non-Minority	Yes	Male	HQ not invited for interview	HQ	HQ not invited for interview		2013-06-17	49.8919
20130802	1963-07-02	10	Non-Minority	Yes	Male	MBQ only	MBQ not HQ			2013-06-17	49.9603
20130803	1963-06-26	10	Non-Minority	No	Male	HQ not invited for interview	HQ	HQ not invited for interview		2013-06-17	49.9767
20130804	1963-06-01	10	American Indian/Alaskan Native	No	Female	MBQ only	MBQ not HQ			2013-06-17	50.0452
20130805	1963-05-30	8	Non-Minority	No	Male	MBQ only	MBQ not HQ			2013-06-17	50.0507
20130806	1963-04-21	6	Non-Minority	No	Male	HQ not invited for interview	HQ	HQ not invited for interview		2013-06-17	50.1574
20130807	1963-04-14	12	Non-Minority	Yes	Male	MBQ only	MBQ not HQ			2013-06-17	50.1766
20130808	1963-04-11	6	Non-Minority	No	Male	MBQ only	MBQ not HQ			2013-06-17	50.1848
20130809	1963-01-29	10	Non-Minority	No	Female	MBQ only	MBQ not HQ			2013-06-17	50.3819
20130810	1963-01-28	10	Non-Minority	Yes	Female	MBQ only	MBQ not HQ			2013-06-17	50.3847
20130811	1962-12-27	6	Non-Minority	No	Male	MBQ only	MBQ not HQ			2013-06-17	50.4723
20130812	1962-12-03	8	Non-Minority	No	Male	HQ not invited for interview	HQ	HQ not invited for interview		2013-06-17	50.538
20130813	1962-11-14	14	Non-Minority	No	Male	MBQ only	MBQ not HQ			2013-06-17	50.59
20130814	1962-11-01	6	Non-Minority	No	Male	MBQ only	MBQ not HQ			2013-06-17	50.6256
20130815	1962-09-18	8	Non-Minority	No	Male	HQ not invited for interview	HQ	HQ not invited for interview		2013-06-17	50.7461
20130816	1962-09-16	8	Non-Minority	No	Male	MBQ only	MBQ not HQ			2013-06-17	50.7515
20130817	1962-09-07	4	Non-Minority	No	Male	MBQ only	MBQ not HQ			2013-06-17	50.7762
20130818	1962-07-18	10	Non-Minority	No	Male	MBQ only	MBQ not HQ			2013-06-17	50.9158
20130819	1962-07-14	10	Non-Minority	No	Female	MBQ only	MBQ not HQ			2013-06-17	50.9268
20130820	1962-07-10	6	Asian/Pacific Islander	No	Female	MBQ only	MBQ not HQ			2013-06-17	50.9377
20130821	1962-04-06	10	Non-Minority	No	Male	HQ not invited for interview	HQ	HQ not invited for interview		2013-06-17	51.1978
20130822	1962-03-28	10	Non-Minority	No	Male	HQ not invited for interview	HQ	HQ not invited for interview		2013-06-17	51.2225
20130823	1962-02-14	10	Non-Minority	No	Male	MBQ only	MBQ not HQ			2013-06-17	51.3374
20130824	1962-02-09	10	Non-Minority	No	Female	MBQ only	MBQ not HQ			2013-06-17	51.3511
20130825	1961-11-09	10	Asian/Pacific Islander	No	Male	MBQ only	MBQ not HQ			2013-06-17	51.603
20130826	1961-11-09	14	Non-Minority	No	Male	MBQ only	MBQ not HQ			2013-06-17	51.603
20130827	1961-10-23	8	Non-Minority	No	Male	MBQ only	MBQ not HQ			2013-06-17	51.6496
20130828	1961-04-21	14	Non-Minority	Yes	Male	HQ not invited for interview	HQ	HQ not invited for interview		2013-06-17	52.1561
20130829	1961-03-15	14	Non-Minority	Yes	Male	HQ not invited for interview	HQ	HQ not invited for interview		2013-06-17	52.2574
20130830	1961-01-19	12	Non-Minority	No	Male	MBQ only	MBQ not HQ			2013-06-17	52.4079
20130831	1961-01-14	6	Non-Minority	No	Male	MBQ only	MBQ not HQ			2013-06-17	52.4216
20130832	1961-01-13	12	Non-Minority	No	Male	MBQ only	MBQ not HQ			2013-06-17	52.4244
20130833	1961-01-05	12	Non-Minority	No	Male	MBQ only	MBQ not HQ			2013-06-17	52.4463
20130834	1960-10-02	8	Non-Minority	No	Male	MBQ only	MBQ not HQ			2013-06-17	52.7064
20130835	1960-07-27	8	Asian/Pacific Islander	No	Male	MBQ only	MBQ not HQ			2013-06-17	52.8898
20130836	1960-07-15	16	Non-Minority	No	Male	HQ not invited for interview	HQ	HQ not invited for interview		2013-06-17	52.9227
20130837	1960-06-23	10	American Indian/Alaskan Native	No	Male	MBQ only	MBQ not HQ			2013-06-17	52.9829
20130838	1960-05-22	10	Non-Minority	No	Female	HQ not invited for interview	HQ	HQ not invited for interview		2013-06-17	53.0705
20130839	1960-04-19	6	Non-Minority	Yes	Male	HQ not invited for interview	HQ	HQ not invited for interview		2013-06-17	53.1608
20130840	1959-12-12	6	Non-Minority	Yes	Male	MBQ only	MBQ not HQ			2013-06-17	53.514
20130841	1959-06-20	10	Non-Minority	No	Male	MBQ only	MBQ not HQ			2013-06-17	53.9932
20130842	1959-06-03	6	Non-Minority	No	Male	MBQ only	MBQ not HQ			2013-06-17	54.0397
20130843	1959-04-15	4	Non-Minority	No	Male	MBQ only	MBQ not HQ			2013-06-17	54.1739
20130844	1959-04-11	10	Non-Minority	No	Male	HQ not invited for interview	HQ	HQ not invited for interview		2013-06-17	54.1848
20130845	1958-11-20	10	Hispanic	Yes	Male	HQ not invited for interview	HQ	HQ not invited for interview		2013-06-17	54.5736
20130846	1958-10-19	12	Non-Minority	No	Male	HQ not invited for interview	HQ	HQ not invited for interview		2013-06-17	54.6612
20130847	1958-06-30	6	Non-Minority	No	Male	MBQ only	MBQ not HQ			2013-06-17	54.9651
20130848	1958-04-17	8	Non-Minority	Yes	Male	HQ not invited for interview	HQ	HQ not invited for interview		2013-06-17	55.1677
20130849	1958-03-29	12	Non-Minority	Yes	Male	MBQ only	MBQ not HQ			2013-06-17	55.2197
20130850	1957-09-30	10	Non-Minority	No	Male	MBQ only	MBQ not HQ			2013-06-17	55.7125
20130851	1957-07-29	10	Non-Minority	Yes	Male	MBQ only	MBQ not HQ			2013-06-17	55.885
20130852	1957-07-28	8	Non-Minority	Yes	Female	MBQ only	MBQ not HQ			2013-06-17	55.8877
20130853	1957-04-01	4	Non-Minority	No	Male	MBQ only	MBQ not HQ			2013-06-17	56.2108
20130854	1957-01-16	6	American Indian/Alaskan Native	No	Female	HQ not invited for interview	HQ	HQ not invited for interview		2013-06-17	56.4162
20130855	1956-12-16	10	Asian/Pacific Islander	No	Male	MBQ only	MBQ not HQ			2013-06-17	56.501
20130856	1956-11-27	6	Non-Minority	No	Female	MBQ only	MBQ not HQ			2013-06-17	56.553
20130857	1956-07-22	12	Non-Minority	No	Female	MBQ only	MBQ not HQ			2013-06-17	56.9035
20130858	1956-07-13	4	Non-Minority	No	Male	MBQ only	MBQ not HQ			2013-06-17	56.9281
20130859	1956-05-13	12	Non-Minority	No	Male	MBQ only	MBQ not HQ			2013-06-17	57.0951
20130860	1955-08-30	10	Asian/Pacific Islander	No	Female	MBQ only	MBQ not HQ			2013-06-17	57.7988
20130861	1955-01-29	10	Non-Minority	No	Male	MBQ only	MBQ not HQ			2013-06-17	58.3819
20130862	1954-08-01	8	Non-Minority	No	Male	MBQ only	MBQ not HQ			2013-06-17	58.8775
20130863	1954-07-29	4	Non-Minority	No	Male	MBQ only	MBQ not HQ			2013-06-17	58.8857
20130864	1954-01-29	8	Non-Minority	No	Female	MBQ only	MBQ not HQ			2013-06-17	59.3812
20130865	1953-06-20	8	African American	No	Male	MBQ only	MBQ not HQ			2013-06-17	59.9918
20130866	1953-04-04	8	Non-Minority	No	Male	MBQ only	MBQ not HQ			2013-06-17	60.2026
20130867	1953-01-16	10	Non-Minority	No	Male	MBQ only	MBQ not HQ			2013-06-17	60.4162
20130868	1952-11-10	4	Non-Minority	No	Male	MBQ only	MBQ not HQ			2013-06-17	60.5996
20130869	1952-09-26	6	Non-Minority	No	Male	MBQ only	MBQ not HQ			2013-06-17	60.7228
20130870	1952-04-24	8	Non-Minority	No	Male	MBQ only	MBQ not HQ			2013-06-17	61.1472
20130871	1951-10-15	6	Non-Minority	No	Male	MBQ only	MBQ not HQ			2013-06-17	61.6728
20130872	1951-01-13	8	Non-Minority	No	Female	MBQ only	MBQ not HQ			2013-06-17	62.4257
20130873	1951-01-11	8	Asian/Pacific Islander	No	Male	MBQ only	MBQ not HQ			2013-06-17	62.4312
20130874	1949-03-17	6	Non-Minority	No	Male	MBQ only	MBQ not HQ			2013-06-17	64.2519
20130875	1942-10-06	4	Non-Minority	No	Female	MBQ only	MBQ not HQ			2013-06-17	70.6968
20130876	1939-12-10	4	Non-Minority	No	Male	MBQ only	MBQ not HQ			2013-06-17	73.5195
20130877	1939-01-24	4	Non-Minority	No	Male	MBQ only	MBQ not HQ			2013-06-17	74.3956

## Sheet: Codebook
Variable	Variable Name for R Code	Variable Name for Stata Code	Description
ID	ID	ID	An identification variable for each applicant, the number 2013XXXX, where XXXX is a number created for each applicant.
DOB	DOB	DOB	Date of birth.
Education	Education	Education	An ordinal/continuous variable measuring the sum of the years of postsecondary education. An associate's degree = 2; A bachelor's degree = 4; a master's degree = 2; and a Ph.D. or M.D. = 4.
Race	Race	Race	A categorical variable indicating the race of the applicant. The categories are African American, American Indian/Alaskan Native, Asian/Pacific Islander, Hispanic, and Non-Minority.
Previous Interview	Previous.Interview	PreviousInterview	A dichotomous variable distinguishing between those applicants who had not received an interview in 2009 and those applicants who had received an interview in 2009.
Gender	Gender	Gender	A dichotomous variable distinguishing between males and females.
Status	Status	Status	A categorical variable indicating the final status of each applicant in the selection proces. The categories are HQ not invited for interview, met basic qualifications (MBQ) only, Rejected after interview, and selected.
HQ	HQ	HQ	A dichotomous variaable distinguishing between MBQ and highly qualified (HQ).
Interviewed	Interviewed	Interviewed	A dichotomous variable distinguishing between HQ not invited for interview and interviewees.
Selected	Selected	Selected	A dichotomous variable distinguishing between Interviewee but not selected as an astronaut and those who were selected into the astronaut program.
Announcement Date	Announcement.Date	AnnouncementDate	The date of announcement for the 2013 NASA astronauts.
Age	Age	Age	Age of the astronaut applicants at the time of announcement.

## Sheet: Raw Data
BIRTH	MINORITY	SEX	DEG1	DEG2	DEG3	DEG4	DEG5	INT / HQ	PREV-INT
	E	M	B
	E	F
	D	M	B	B	D
	C	M
	E	M	B	M	M
1980-05-12	E	M	M	D				INTERVIEWED
1971-09-12	E	F	B	M	D			INTERVIEWED	Y
	E	M
	C	M
	E	M
	E	F	B
	C	M
	E	M	B	M
1978-01-31	E	M	B	D				HQ
1978-05-22	E	M	B	D				HQ
	E	M	B	B	M
	E	M	B	M
	D	M	B	M	D
	B	M
	D	M	B	M
	E	M	B	B	M			HQ
	D	F	B	M	D
	D	M	B	M
	E	M
	E	F	B	M	D
	E	M	B
1985-10-03	E	M	B	B	M
	E	M	B
	A	M	B	M
	E	M	B	D	M
	A	F
	E	M
	E	F	B	M
	E	M	B	D
	E	M	B
	E	M	B	M
	E	M	B
	E	M	B
1964-03-09	B	M	B	B	M	M	D	HQ
	E	M	M	D
1976-08-20	C	M	B
	D	M
	E	M	B	M
	E	M
	E	F
	E	M	B	M	D
	D	M	B	D
	E	M	B
	D	M	B	M	D
	D	M	B
	D	M
1974-10-26	E	M	B	M	D			HQ
	E	M	B
	C	M	B	M
	B	M
	B	M	B	M	M
	B	M
	C	M	B	M	D
	B	M
	E	M
	E	M	B
	E	F	B	M
	E	M	B	M
	D	M	B
	B	M
	C	M
	D	M
	D	M
	E	M
	E	M
	E	M	B	M	D
	E	M	B	M
	D	M	B
	E	M	B	M
	B	M	B	M
	D	M	B	M
	E	M
1972-11-17	E	M	B	M
	E	M	B	M
	A	M	B	M
	D	F
	B	M	B	M	D
	B	M	B	M
1979-08-06	D	M	B	M				HQ
	E	F	B	B	M	D
	E	M	B	M	D
	E	M	D
	E	F	B	M
1966-09-27	E	F	B	B	M	M	M	HQ
	E	M
	E	M	B
1978-06-23	E	M	B	M				HQ
1972-05-08	E	M	B	M
	E	M	B	D
	E	M	B	M
	E	M	B	D
	E	M	B	M
	E	F	B	M	M
1980-06-20	E	M	B	M	D			HQ
1966-10-12	C	F	B	M	M			HQ	Y
	E	F	B
1974-04-03	E	M	B	M				HQ	Y
	D	M
	D	F	B	M	D
	D	M
	E	M
	E	M	B	M
	E	M
	E	F	B	B	B	M	D
1968-08-29	E	M	B	M	D			HQ
	E	M	B	B	M
1979-04-22	D	M	B
	D	M
	D	M	B	M
	D	M	B	D
1974-12-09	D	M	B	M	M
	E	M	B	M	M	D
1982-03-26	E	F	B	M	M			HQ
	D	F
	E	M	B	M	M
	E	F	B	M	D
	E	M	B
	B	M
	E	M	B					HQ
	E	M	B	M
	E	M	B
	E	M
1976-03-05	E	M	B
	C	M
	A	M
	E	F	B	M	M
	E	M	B
	E	M	B	M
	E	M
	D	F	B
	E	F
	E	M	B	M
	E	M	B	M
	E	M	B
1971-08-18	E	M	B	M	D			HQ	Y
	D	F	B
	E	M
	E	F	B	M
	A	M	B	M	M	D
	D	M
	E	M	B	D
	E	F	B	M
	E	F
	A	F	B
	E	M	B
	E	F	B	M
	D	M	B	M
	D	M	B	M
	E	M	B	D
1973-03-19	E	M	B	M	D
	E	M	B	M
	E	M	B	M
	E	M	B
	E	M
	C	M	B	M
	E	M	B
	D	M
1975-01-19	D	M	B	M	D	D		INTERVIEWED
	A	M
	D	M
1974-01-10	D	F	B	M	D			INTERVIEWED	Y
	D	F	B	M				HQ
1976-09-12	C	M	B	M	D			HQ
	E	M
	E	M	B	D
1965-09-03	E	M	B
1956-11-27	E	F	B	M
	D	M	B
	D	M
	E	M	B	M
	D	M
	E	M	B	M
1972-05-20	D	M	B	B	D
1973-07-31	E	M	B	M				HQ
	E	F	B	D
	E	M	B	M	D
	E	M	B	B	D
	E	M	B	D
	D	F	B
	E	M	B	M
	D	F	B	M
	D	M	B	B	B	M
1974-11-29	D	M	B	M				HQ
	E	M
	D	M	B	M	D
	E	F	B
	E	F	B	M
1979-07-31	E	M	B	M
	D	F
	E	F	B	B	M	M
	E	M
1974-04-08	E	M	B	D
	E	M
	D	M
	D	M
	D	M
1974-03-07	E	M	B	M	D			HQ
	E	M	B	M
	E	M	B	M	D
	E	M	B	D
	E	F	B	M
1976-06-21	E	M	B	M				HQ
	E	M	B
	E	F	B	M
1967-10-29	E	M	B	M	D			HQ	Y
	E	F	B	B	M	D
	E	M	B	M
	E	F
	E	M	B	M	D
	E	M
	E	F
	E	F
	D	M	B	M
	E	M
	E	F	B	M	D
	E	M
	E	M	B	M
	E	M
	E	F	B	M	D
	E	M	B	M
	B	M	B
	E	M	B	M
1965-11-22	D	M	B	D
	E	F
1980-12-15	E	F	B	M
	D	F	B	M
	D	F
	D	F	B	B
	D	M
	E	M	B	M
	E	M	B	M
	E	F
	E	F	B	D
	E	M	D
	B	F	B	M	M
	E	F	B	M
	E	M	B	M
	E	M	B	B	M
1963-06-26	E	M	B	M	D			HQ
1975-11-28	D	M	B	M				HQ
	B	F
	C	M
	D	M	B	M
	E	F	B	M	D
	E	M
	B	M
	E	F
	D	F	B	M
	E	F	B
	E	F	B	M
	E	M	B	M
	E	M	B	B	M
	C	M
1981-04-10	E	M	B
	C	F	B
	E	M	B
1965-07-26	E	F	B	M					Y
	E	M	B	M	D
1974-05-01	D	F	B
	C	M	B	M	M
	E	M	B
1961-01-05	E	M	B	M	M	D
	E	F	B	M
1974-05-06	E	M	B	M	M	M		HQ
1979-11-12	D	M	B	M				HQ
	E	F
	E	M	B	M
	E	M	B	M
	A	M	B	M	D
	C	M
1974-07-05	E	M	B	M
	E	M	M	D
	E	M	B	M	D
	C	M	B
	E	M	B	M	D
1951-01-11	B	M	B	M	M
	C	F	B
	E	F	B
	A	M	B	D
	E	F
	E	M	B	B
	E	F	B	M
	E	M	B	B	M
1974-07-19	E	M	B	M	D	B
	E	M
	E	M	B	M	M
	E	M	B	M
	E	M	B
	E	M	B	M
	E	F	B	D				HQ
	E	M
1973-11-08	D	M	B	M	D			INTERVIEWED
	E	F
	E	M	B	M	M
	E	M
	E	M	B	M
	E	F	B	M
1977-06-11	E	M	B	M	D			HQ
	E	M	B	D
1966-03-17	E	M	B	M	M	M	B	HQ
	D	F	B
	E	M
	E	M	B
	A	M	B	M
	E	F	B	M	D
	C	M	B
	E	F	B	M
	E	M	B	M
	E	M
	E	M	B	M
	E	F	B	M
	E	M	B	M	D
	E	M	B	M
	E	M	B	M
	E	M	B	M	D
	E	M	B
	E	M	B	B
	E	M	B
	E	M
1981-12-25	E	M	B	M
	E	M	D
	E	M	B	M	D
	E	F
	E	M
1984-03-18	E	F	B
	E	M	B	B
	E	M	B
	E	M	B	M
	E	M
	B	M
	E	M	B	M
	E	M	B	M
	E	F	B
	D	M	B	M
	E	M	B	D
	E	F	B	M
1976-02-08	E	M	B
	E	F
	E	M	B	D
	E	F
1978-11-16	E	M	B	B	M	M	M	HQ
	E	M	B	D
	E	F	B	M
	E	F
	E	F	B	M
	E	M
	E	F	B	M	D
	E	M
	E	M
	E	M
	E	F
	E	M	B	M
	E	M	B	M
	E	M	B	M				HQ
	C	F	B
	B	F	B	M
	D	M	B
	E	F	B	M	M
	E	M
	E	M	B	M	D
	D	M
	E	M
1981-03-04	E	F	B	B	M			INTERVIEWED
	E	M	B	D
	A	M	B	M
	E	F	B	B	D
	E	M	B
	E	M	B
	E	M
	E	F
	E	M	B	M
	D	M	B	B	M	D		HQ	Y
1971-08-25	E	M	B	M	D			HQ
1977-03-31	E	M	B	D				HQ	Y
	E	F	B	D
	E	M	B	D
	E	M	B	M	M	M
	B	F	B
	E	M
	E	M	B	M
1978-03-04	E	F	B
1974-04-23	E	M	B	M	M
	E	M	B	M	M
	E	M	B	B	D
	E	M	B	D
1976-01-05	E	M	B	M
	E	M
	E	M	B	M	D
	E	F
	E	M	B	M
	E	F	B	B	M	D
	E	M
	E	M	B
	D	M	B
	E	F
1963-11-16	E	M
	E	M
	E	M	B
1978-05-13	E	F	B	M				HQ
	E	M	B	M	D
	E	M	B
	E	F	B	M	D
	E	M
	E	F	B	M
	D	M
	E	M	B	M	M	M
	D	M	D
	E	M	B	M	D
	E	M	B	B
	E	F	B	M
1975-06-16	E	M	B	M	M			HQ
	E	M
	E	M
	C	M	M	M
	E	M	B	B	M	D
	E	M	B	M
	B	F	B	M
	E	M	B
	D	M	D	M	M	M
1954-07-29	E	M	B
	E	M
1982-03-07	E	F	B	M	M			HQ
	E	F	B
	E	M
	E	M	B	D
1975-01-27	E	M	B	M	D
	E	F	B	M
	E	M	B	M
	E	M	B
	E	M
	E	M	B
	E	M	B	M	D
	E	M
	E	M	B	M	D
	E	M	B	M	D
	E	M	B	M	D
	E	M	B	B	M
	E	M	B	D
	B	M
	B	M
	E	M	B	M
1975-10-29	E	M	B	M				INTERVIEWED	Y
	E	M	B
	E	M	B	M
	E	F
	E	F	B	M	D
1982-08-25	E	M	B					HQ
	E	F
	E	M
	E	M	B	B	B	M	D
	E	F	B	M	D
	E	M	B
1979-10-01	E	F	B	M	M			HQ
	E	M	D
	E	M	B	M					Y
	E	M	M
1970-05-08	E	F	B	D	M			HQ
1972-06-21	E	M	B	D	M			HQ
	E	F	B
1976-06-11	E	M	B	M	D	D		HQ	Y
1969-07-31	E	M	B	B	D
	E	M	B
	E	M	B
	E	M	B
	A	M
	E	M	B
	E	F	B	M
	E	M	B	M
	E	M	B
	E	M	B	M	D
	A	F
	E	M	B	D
	E	M	B	M
	E	M	B	M
	C	M
1972-12-17	E	M	B	B	M	D		HQ
	E	F
1973-10-10	E	M	B	M	D			HQ
	E	M
	E	M	B	M
	E	M	B
	C	M
1970-07-01	E	M	B	D				INTERVIEWED
	E	M	B
	E	M	B	M	D
	E	M
1973-04-20	E	F	B	M
	E	M	B	M
	E	M	B	M
	E	M
	E	M	B	M
	C	M	B	M
	E	M
1981-06-12	E	F	B	D				HQ
	D	M
	E	M	B	M	D
	E	M	B	M
	E	M	B	M
	E	M	B	M
	E	M	B
	E	M
	E	F	B
	E	M	B	M
	E	M	B	D
	E	M	B	M
	D	M	B	B	M
	E	M	B	M	D
1969-10-31	D	M	B	M				HQ
	E	M
	E	M
	E	M
	E	M	M	B
	E	F
	E	F	B
	E	M	B
	E	M	B	M
	C	F	B	M
	C	M
	E	M	B	M	M	D
	E	M	B	M
	E	M	B	B
1969-11-30	B	F	B	M	D			HQ	Y
	D	M
	E	M	B
	C	M	B	M	M	D
	E	M
	E	F	B
	E	M	B	M	M
	C	M
	E	F	B	M	D
1978-05-30	A	M	B	M	D			INTERVIEWED
	E	M
	E	M
	E	M	B	M	D
	D	M
	E	F
	E	M	B	M	M	M
	E	M	B	M
1969-10-19	E	M	B	M	D			INTERVIEWED
	E	M	B
	E	M	B
	E	M
	E	M	B	M	D
	E	M	B	B	M
	E	M	B
1967-06-22	E	F	B	M	M
	E	M	B	M
	B	M	B	M	D
	E	M	B	M
	E	F	B	D
	E	M	B
	E	M
1972-03-14	E	M	B
	E	M	B	M	D
	E	M	B
1963-04-14	E	M	B	M	M	D			Y
	E	M	B	M
	E	M	B
	E	M	B	M
	E	M	B
	C	M
	E	M	B
	B	F	B
	E	M	B	M
	E	M	B	M
	E	M
	E	M	B	M
	E	F
	E	M	B	B
	E	M	B
	E	M	B	M
	E	M	B
	E	F	B
	E	F	B	M
1977-08-14	E	M	B	M	D			HQ
1953-01-16	E	M	M	B	D
	E	M	B	M
	E	F
	E	M	B	M
	E	F	B	D
1968-01-29	E	M	B	B	M	M		HQ
	E	M	B	D	M
	E	M	B	M
	E	M
	E	F
	E	M	B	M
	E	M	B	M	D
	E	M
	E	M	B
	E	F	B	D
	E	M
	E	M
	E	F	B
	E	M	B	M
	E	M	B
1980-09-28	C	F	B	M				INTERVIEWED
	E	M	B	M	D
	E	M	B
	E	M	M	M
	E	M	B
	E	F
	E	F	B	M
	E	F	B	M
	E	M	B
	A	M
1978-02-08	E	M	B	B	M
	E	M	B	D
	E	F	B
	E	M	B	M
	E	M
	D	M	B
	E	M	B
	C	M
	E	M
	E	F	B	D
	E	M	B	M	D
	E	M	B
	E	M	B	B	M
	E	F	B
1964-07-14	E	M	B	B	D			INTERVIEWED
	E	M	B
	E	M	B	D	M			HQ
1968-11-08	E	M	B	M
	E	M
1977-12-08	A	M	B	B	M			HQ
	C	M
1980-06-06	E	M	B	M				HQ
1976-04-22	E	M	B	M
	E	M
	E	M
	D	M
1969-11-29	E	M	B	M				HQ	Y
	E	F	B	M	D
	B	F	B
	E	M	B	D
	C	F
	E	M	B	D	M
	C	F	B	D
	E	M	B	B	M	D
	E	M	B	D
	E	M	B	D
	E	M
1983-01-19	E	M	B	M
	E	M	B	M
	E	M	B
	E	M	B	D
1951-01-13	E	F	B	D
	E	M	B	M	D
	E	F	B	D
	E	M
	E	M
1971-06-13	E	M	B	M	D	D	M	HQ
1977-08-15	E	M	B	M
	E	F	B	B	D
	E	M	B	B
1983-04-13	E	F	B	M				HQ
1958-04-17	E	M	B	D				HQ	Y
	E	M	B	M
	E	M	B
	E	M
	E	M	B	M	M
	E	F	B	M
	E	M	B	M
	E	M	D	M	M
	E	M	B	M	D			HQ
	E	M	B	M	M
	E	M	B	M
	E	M	B	M
	E	F	B	M	D
	A	F	B
	E	M	M
	E	M	B
	E	M	B	M
	E	M	B	M
	E	M	B	M	D
1973-02-07	E	M	B	M	M			INTERVIEWED
	E	F	B	M
	E	M	B	M	D	B
	C	M
1969-06-20	B	M	B	M				HQ
	E	M	B	M
1976-01-27	E	M	B	D				HQ
	E	M	B	M
	E	F	B	B	D
	E	F	B	M
	E	M	B	D
	E	F	B	M
	E	M	B	M
	E	F	B	M	M	D
	E	M	B	M	M
	E	M
	E	M
	E	M
	E	F	B	M
	E	M	B	M	M	M	D
	E	M	B	M	D
	E	M	B	M
	E	M
	A	M	B
	E	F	B
	E	F
	E	M	B	M	D
	E	M	B	D				HQ
	E	M
	E	M	B	M	D
	E	M	B
1966-07-17	E	F	B	M	M	D		HQ
	E	F	B
	E	M	B
	E	M	B
	E	M
	E	M	B
	E	F
	E	M	B	B
	E	M	B	B
	E	M	B	M	D
	E	F	B	M
	E	M	B	M
	E	M
	E	M	B	M	D
	E	M	B
	E	F	B	M	M
1972-08-23	E	M	B	M	D			HQ
1970-01-08	E	M	B	D				HQ	Y
	E	M	B	M	D
	E	F	B	M
	E	M	B	B	M	D
	E	M	B	M
	A	M
	E	M
	E	M	B	D
	E	M	B
	E	M	B
1971-06-06	E	M	B	M
	E	F
	E	M
	D	M
	D	F	B
	D	F	B	M
	E	M
1957-01-16	A	F	B	M				HQ
1982-09-10	E	F	B	D				INTERVIEWED
	D	M
	D	M	B	B	M
1979-05-25	E	F	B
	A	M
	D	M	B	M
	E	M
	D	M	B	M	D
	E	M	B
	E	M	B	M
1972-09-27	E	M	B	M				INTERVIEWED
1971-04-06	E	M	B	M
	E	M	B
	E	M	B
	E	F	B	M
	E	M
	E	F	B	M	D
1978-09-07	C	M
	E	M	B	M
	C	F
	E	F
	D	M	B	M	M	D
	A	M
	E	F	B	M	D
	B	F
	D	M
1976-10-27	D	M	B	D
1978-08-01	E	F	B	M
	D	M	B	M
	D	M	B	M
	E	M	B	D
	E	M	B	M
1977-08-09	E	M	B	M
	E	M
	E	M	B	D
	B	M	B
	E	M	B	M
	E	M
	E	M
	E	F	B	M
	E	F
	E	M
	E	F	B
	D	M	B	M
	E	M
	E	F	B	M
	E	F
	E	F	B	D
	E	F	B	M	D
	E	F
	E	M	B	B	M	D	M
	E	M
	C	M	B	M
	E	M
	E	F
	E	F
	E	M	B
	D	M	B	M
1975-08-06	E	M	B	M	D			HQ
	E	M
1968-12-19	E	M	B	M				HQ
	E	M
	E	M	B	D
	E	M	B
	E	M	B	M
	E	M
	E	M
	C	M	B	B	M
	E	M
	E	M	B	M
1959-04-11	E	M	B	M	D			HQ
	E	M	B	M
	E	M	B	M
	E	M	B	M
	E	M	B
1979-07-07	E	M	B	M
	E	M	B	M
	E	M	B	B
	E	F	B	M
	D	M	B	B	D
	D	M	B	M
1973-04-05	E	F	B	M
	E	F	B
	E	M
	E	F	B	D
	D	F	B	M	D
	E	M	B	M
1974-01-26	E	M	B	M	D			INTERVIEWED	Y
	E	M	B
	E	M	B	M
	E	M	B	M	M
	E	M
	E	M
1967-11-02	E	M	B	B	D
	C	F	B
	D	M	B	M
1972-05-31	C	M	B	M
	E	F	B
1984-11-14	E	F	B	M				HQ
	E	M	B	D
	E	F	B	D
	B	F	B	B
	D	M	B	M	D
	E	M	B	M	D
1975-06-24	E	M	B	M
	E	M	B	M
	D	M
1980-05-22	E	M	B	M	M			INTERVIEWED
	E	F	B	D
1973-07-18	E	M	B	M	D			INTERVIEWED	Y
1976-09-03	E	F	B	M
1976-06-02	E	M	B	M	D				Y
	E	M	B	M
	E	M	B	D
	E	M
	D	M	B
	D	F	B
	D	M	B
	D	M
	D	M
1972-08-24	E	F	B	M	D			INTERVIEWED
	E	M	B	M
	E	F
1973-02-27	E	M	B
	E	M
	A	M	B	B	B
	D	M	B	D
	E	M	B
	D	F	B	D	D
	D	M
	E	M	B	M	D
	E	M	B	M
	E	M	B	M
	D	M	B
	B	M
	B	M	B	M
	E	M	B
	E	M	M	D
	E	M
	B	M	B	M
	B	F	B	D
	B	M	B
1971-09-23	B	F	B	D	D			HQ	Y
	D	F	B	B	B	M	D
	C	F
	E	M	B	M
1963-10-02	B	M	B	M	D
	B	M	B
	B	M	B	M
1967-03-08	E	F	B	D					Y
	D	M
	C	M	B
	E	M
	E	M	B
1969-10-20	E	M	B	M	D			HQ	Y
1977-06-24	B	M	B	B	M			INTERVIEWED
1966-04-10	C	M	B	M				HQ
	E	M	B	M	D
	B	F	B
	B	M	B	D
	B	M	B
	D	M	B
1967-09-30	E	M	B	M	D			HQ	Y
	A	M	B	M	D
	E	M
	B	M
	B	M
	B	F	B
	E	M	B
	B	F	B	M	D
	E	M	B	M
1977-02-01	E	F	B	M	D			INTERVIEWED
	E	M	B
	E	M	B	M
	B	M	B
1972-01-29	B	M	B	M				INTERVIEWED
1973-08-10	A	M	B	M
1974-12-20	E	M	B	M	M
	E	F	B
	E	M
	E	F
1969-03-26	E	M	B	M	D				Y
	E	M	B	B	M
	E	F	B	M	M
	E	M	B	M
	B	M
	E	M	B	M
	E	M	B	D
1976-02-11	E	F	B	M				HQ
	E	M	B
	E	M
	B	M	B	M
	B	M
	E	M	B	M	M
	E	F	B	M
1964-04-27	B	M	D	D
	B	F	B	D
	B	M	B	B
	B	M	B	M
	E	M
	E	M	B	B	M
	E	M	B	D
	E	F	B	D
	E	M	B	M
	E	M	B
	E	M
1961-11-09	B	M	B	M	D
	E	M	B	M
	E	M	B	M
	E	M	B	D
	E	M	B
	D	M	B	M
	E	M
	E	F
	E	F	B
	E	M
	D	M	B	B
	E	M
	D	M	B	M
	E	M	B
	E	M	B
	E	M	B	M
	E	M	B	M	D
1971-07-11	E	M	B	M				HQ
	D	M	B	B
	E	M
	E	F
	E	F
	C	M
	E	M	B
	E	M	B	M
	E	M
	E	M	B	B	M
	E	F	B	M	D
	E	M
1966-03-01	C	M	B	M					Y
	D	M	B
	E	M	B
	E	M
	D	M
	E	M	B	M	D
	E	M	B
	E	F	B
	E	M	B	M	D
	E	M	B	M
	E	M	B
	E	M	B	M
	E	F
	E	F	B	M
2008-04-23	E	F	B	D
	E	M	B	M	B
	E	M
	E	M	B
	E	M	B	M
1980-09-28	E	M	B					HQ
	E	M	B
1973-01-15	E	M	B
	E	F
	E	M
1969-08-29	E	M	B	D				HQ
	E	M	B	M
	E	M
1976-03-22	E	M	B	M				INTERVIEWED
	E	M
	E	F	B	M	D
	E	M	B
	E	F	B	M
	E	F	B	B
	E	M
1980-04-12	E	M	B
1980-04-12	E	M	B	M
1971-03-14	E	F	B	D				HQ
	E	M
	E	M	B	M	M
	E	M	B	M	D
	E	F	B	B	M
	E	M	B	B	B	B	D
1969-02-16	E	M	B	B	M	D
	E	M	B	M	M	M	D
	D	M
	E	M	B
1977-10-17	B	F	B	D				HQ
	E	M
	E	M	B	M
1952-09-26	E	M	B	M
1973-04-21	A	M	B	D	M
	E	M	B
	C	M
	E	M	B	B
	E	M	B	M
	E	M	D
	E	F	B	B
	E	M	B	M				HQ
	E	M	B
	D	M	B	D
	C	M
	E	M	M	D
	C	F	B	M
1977-07-26	E	M	B	M
	D	F	B	M
	E	M
	E	M	B
	D	F
	E	M	B
	B	M
	D	M
1979-12-16	E	M	B	B
	E	M
	E	F
	E	M	B	B	M
	E	M	B	M
	E	M	B	B	D
	E	M	B	M
	E	M	B	D
	E	F	B
	D	M	B	M	D
	E	M	M	B
	E	M
	E	M
	E	F	B	M
	C	M	B	M
	E	M	B	M	D
	E	M	B	M	D
	E	F
	E	F	B	M	M
	E	M	B
1972-11-09	E	M	B	M	M	M		HQ
	E	M	B	M	M
	B	F	B	B	M
	E	F
	E	M	B
	E	F	B
	E	M
1964-08-30	E	F	B	M
	E	M
1974-03-01	E	F	B	M	D			INTERVIEWED
1977-09-12	E	F	B	M
	E	M	B	M	M
	E	M	B	D
	D	M	B	M
	E	M	B
	E	M
	E	M	B	M
	E	F
	E	M
	E	M	B	D
	E	M
	E	M	B	B	B	M	D
	E	M	B	M	D
	E	M	B
	E	M	B	D	M	D
	E	M
	E	M	B
	E	M	B	M	M	M
	E	M	B	M
	E	M
	E	M	B
	E	M	B
	E	M	B	D
	E	M	B	M
1973-08-29	E	M	B	M
	E	F	B	M
	E	M	B	M	D			HQ
	E	M	B	M
	E	F
	D	F
	E	M	B	M
	E	F	B	M	D
	C	F	B	M
	E	M	B	B
	E	M	B
	E	M	B	B
	E	M	B	M	D
	E	M
	E	M	B	M
	E	M	B
	E	M
1970-02-02	E	M	B	M	D			HQ
	E	M
	E	F
	E	M	B	M
	E	M	B	D
1962-12-27	E	M	B	M
	E	F	B
1977-12-02	E	F	B	M	M			HQ
	E	M
	E	M	B	M
	E	M	B	M
1966-11-29	E	M	B					HQ
	E	M
	C	M
1968-08-16	E	M	B	M	M	D		HQ
1977-03-13	E	M	B	M	M			INTERVIEWED
	D	M
1980-11-30	E	M	B
	E	M	B
	E	M
	E	M	B
	E	M	M	D
	E	M	M	D
	E	M	B	M	M
	E	M	B
1977-10-21	E	F	B	M	M
	E	M	B
	B	M	B	M
	E	M	B
	E	M	B	M
1979-11-08	E	M	B
	E	M
	E	F
	E	M
	C	M
	E	F
	E	M	B
	E	M	B
1982-12-22	E	M	B	M				HQ
	A	F
	E	M
	E	F	B	M
	E	M	B	M	D
	E	M	B	D
	E	M
1959-06-03	E	M	B	M
1964-04-13	B	M	B	M
	E	M	B	B	B	M	D
	E	M	B
	E	M
	E	M	B
	E	F	B	M
	D	M	B	M	M
	E	M
	E	F	B	M
	E	M
	E	F	B	M
	E	M	B	B
	E	M	B	D
	B	M
1967-09-24	E	M	B	D				HQ
	E	M	B	M	M	M
	E	M	B	D
1970-05-07	E	M	B	M	D			HQ	Y
	E	M
	D	M	B	M
	C	M
1969-11-18	E	M	B	M	D
	E	M	B	M	D
	E	M	B
	E	M	B
	E	M	B	D	M	M
	D	M	B
	E	M	B	M
	E	F	B	M
	E	F	B
	E	M	B	M
	E	M	B	M
	E	M	B	D
	E	M	B	D
	E	M	B	M
	B	M	B	M
	E	F	B	M
	C	M
	B	M	B	B	M
1979-01-06	C	M	B	M	D			HQ
	E	M
	E	M	B
	E	M	B
	E	F
	D	M	B	M
	B	M	B	M	D
	E	F	B	M
	E	M	B
	E	M	B
	E	M	B	M
	E	M	M
1974-12-03	E	M	B	B	M
	E	F	B
	D	F
1980-06-28	E	M	B	M				HQ
	E	M
	E	F	B
	E	M	B	M
	E	M	B	M
	E	M
	E	F
1969-12-18	E	M	B	M
	E	M	B	M
	A	M
1975-10-13	E	M	B	M				INTERVIEWED
	E	M	B	M
	E	M	B
1976-10-12	D	F	B
	E	M	B	M	D				Y
	E	M	B	D
	E	F	B	M
	E	M	B	M
	E	M	M	M
	E	M	B	D
	E	M	B	M	D
	D	M	B	M
	E	M	B	M
	D	F	B
	D	M	B
	D	M	B	M
	D	M	B	M
	D	M	B
	E	F	B
	E	M	B	M	D
	E	M	B	B
	E	M
1974-02-04	E	M	B	M				HQ
	E	M	B	D
1980-02-06	A	M	B					HQ
	E	M	B	M
1957-04-01	E	M	B
	E	F	B	B	D
	E	M
	E	M	B	B	M
	E	F	B
	E	F	B	M	D
	D	M	B	M
	E	M	B	D
	D	M	B	M
	C	M
	E	M
1965-12-05	E	M	B
	E	F
1973-02-13	E	M	B	M	D
	D	M
	E	M	B	M	M
	D	F	B	M
	A	F	B	M	D
	D	M	B	M
	E	M	B
1968-07-27	E	M	B	B	M	D
	E	M	B
	E	M	B
	E	M	B	B	D
1969-04-15	E	M	B	M
	E	M	B	M	M	M
	D	M	B	M
	E	M
1963-08-18	E	M	B	M	D			HQ
1962-04-06	E	M	B	M	B			HQ
	E	M	B	M
	D	M
	E	M	B	M
	E	M	B
	E	M	B	M
	E	M
	E	M	B	B	M	D
	E	M
1967-05-01	E	M	B	M	D			HQ	Y
	E	M	B	M
	B	M	B	M
	D	M	B
	B	M	B	M	D
	E	M	B	M	D
	D	M	B	M
	E	F	B	D
	E	F
	E	M	B
1969-12-18	E	M
	D	M	B
	E	M	B
	E	M	B	M
	E	M	B	M	M
	E	M
	E	F
	E	M	B	B	M	D
	E	F	B	M
	E	M
	E	M	B	M
1975-06-17	D	M	B	M	M	M	D	INTERVIEWED
	D	M	B	M
	D	M	B
	E	M	B	D
	E	F	B	B	M
	E	M	B	M
	E	M
1963-12-23	E	M	B	M				HQ
	E	F	B	M
	E	M	B	M
	E	M	B	M
	E	M	B
	E	M	B	M	M	M
	E	F
	E	F	B	M
1963-05-30	E	M	B	D
	E	M
1975-04-26	E	M	B	M	M	M	M
	C	M
	E	F	B	M
	E	M
	E	M	B	M	M
1978-03-27	E	M	B	B	M	M		HQ
	E	M
1972-01-19	E	M	B	M	D
	E	M	B
	E	M	B	B	D
	E	F
1976-01-20	E	M	B	D				HQ
1979-10-27	E	M	B	M	D			HQ
	C	M	B
	E	M	B	M
	E	M	B
	E	M	B
	E	M	B	M	M
	E	M	B	B	M
	E	M
	D	M	B	M
	E	M
	D	M
	B	M	B	D
	E	M
1982-12-09	E	F	B	M	M			HQ
	E	M	B	M
	E	M	B	M	D	D
	E	M	B	B	D
1972-04-11	E	M	B	B	D
	E	F
	D	F	B	D
	E	M	B
	E	M	B	M	D
1974-10-18	E	M	B	M	M	M
	E	F
1969-06-30	E	M
	E	F	B	M
1975-07-09	E	M	B	M	D
	E	M	B	B	M
	E	M	B
	B	M	B	B	M
	C	M	B	M	D
	E	F	B	M	D	M			Y
	E	M	B	M
	E	F	B	M
	E	F	B
	E	M	B	M
1976-04-11	E	M	B	B	M	D		HQ
1974-06-26	E	M	B	M				HQ
	D	M	B
	E	M	B
	E	M	B	M
	E	M	B
	E	M
	E	M	B	M	D
	E	M	B	M
	E	M	B	M	D
	E	F	B	M
	E	M
	A	M
	E	M
	E	M	B	M
	E	F
	E	M	B	M
	E	M	B	M	D
	C	F	B
	E	M	B	M
	E	M	B	M
	E	M
	E	M	B	M
1965-05-23	E	M
	E	M
	E	F	B	D
	D	F	B	M
	C	M	B	M
1977-08-25	E	M	B
	E	M	B	D
	E	M	B
1980-02-24	E	F	B	M	D			HQ	Y
1979-10-11	E	M	B	M	D			HQ
	E	M	B	D
	E	F	B	B	M
	E	M
	E	F
	E	F	B	M
	E	M	B	B	M	M	D
1981-02-21	E	M	B	M
	E	F
	E	F
	E	M	B	M	M
	E	M	B	M
	E	M	B
	E	M	B	M	M				Y
	E	M	B	M
	E	F	B	M
	E	F	B	B	M
	E	F
1960-07-15	E	M	B	B	D	D		HQ
	E	M	B	M
	A	M
1952-11-10	E	M	B
	E	M	B	M
1980-02-11	E	M	B	M				INTERVIEWED
	E	M
	D	M
1967-10-24	E	M	B	M
	E	F	B	M
1970-08-19	E	M	B
	E	M	B	D
	E	M	B	M
	E	M
	E	F	B	B	M
1978-05-16	E	M	B	M				INTERVIEWED
	E	M	B	M	D
	E	M	B
	E	M
	E	M	B	M
	E	M	B	M	D
	E	M	B	B	D
	E	M
	E	M
	E	F	B	M
	E	M	B	B	M
	E	M	B	M
	E	M	B
	E	M	B	M
	E	F	B	M
	E	M
	E	M	B
	E	M	B
	E	M	B
	E	F	B	M
	E	M
	E	M	B	M	D
	E	M	B
	E	M	B
	E	M	B
	B	M	B	M
	B	M	B	M	M
	C	M
	C	M	B
	E	M	B
	E	M
	C	M
	E	M	B
	E	M	B	D
	E	M	B	M	D
	E	M	B
1942-10-06	E	F	B
	E	M	B	M	D
	E	M	B	M	M			HQ
	E	F	B
	E	M	B
	E	F	B	D
	E	M
	E	M	B
	E	M	B
	E	M	B	M
1965-04-16	E	M	B	M	D
	E	M	B	D
	E	F
	E	M	B	D
	E	M
	E	F
	E	M	B	D
1977-03-23	E	F	B	M	D			HQ	Y
	E	M	B	D
	E	M	B	M	D
	D	M	B	M
1978-04-27	E	F	B	M	M	M		INTERVIEWED
	D	F
	E	M	B	D
	E	M	B	M
	E	F	B	M	D
	E	M	B	M
	E	M	B	M	D
	E	M	B	B	D
	E	M	B
	E	M	B
	E	M
	E	M	B
	E	M	B	M
	E	M	B	M
	E	M	B
	E	F	B	M
	E	M	B	M
	E	M	B	B
	E	M	B	M
	E	M	B	M
	E	M	B	D	M	M	B		Y
	E	M	B	M
	E	M	B
	E	M	B	B	M
	E	F
	E	M
	E	M	B
	E	M	B	M
	E	M	B	M	D
	E	M	B	D
1982-06-23	E	M	B	M	M			HQ
	E	M	B	M
	E	M
1974-08-17	E	M	B	M				HQ
	E	M	B	B
	E	M	B	M
	E	M
	E	M	B	B
	D	M	B	M
	E	F	B	B	M
1976-11-12	E	M	B	D				HQ
	E	M	B	M
1979-09-26	E	M	B					HQ
	B	M	B
	E	M	B	M
	E	M	B
	B	F	B	M
1970-05-20	E	M	B	M	M
	E	M	B	M	M
	E	F	B	M
	E	F	B	M
	E	F	B	M	D
	C	M
	E	M	B	M
	E	F	B	M
	E	F	B	M
	E	M	B
	E	M	B	M	D
	E	M	B	M	D
1971-03-06	E	M	B	M	M	M		INTERVIEWED
	D	M
	E	M	B	M
	E	F	B	M
	B	M
	E	F
	E	F
	E	M	B	M	D
	E	M	B	M	D
	E	M	B	B	M	D
	E	M	B	M
	E	M	B	B	M
	B	M	B
	E	F	B	B	D
1964-01-07	E	M	B	M
	E	M	B	D
	C	M
	E	M
	E	F	B	B	M
	C	M	B
	A	F	B	B	M	D
	E	M	B
	E	M	B
	E	M	B	M	D
	E	M
	E	F	D
	E	F
	E	M	B	M	D
	E	M	B
	E	M	B	M
	E	M	B	M
	E	M
1974-06-27	D	M	B	M	D			HQ
1969-01-13	E	M	B	B				HQ
1973-08-24	E	M	B	M	D			INTERVIEWED
	E	M	B	D
	E	M
	E	M	B	M
1976-11-13	E	M	B	M	D			INTERVIEWED	Y
1961-11-09	E	M	B	B	D	M
	D	F	B
	E	M	B	M
	C	M	B	M				HQ
	B	M	B
	E	M	B
	E	M	B	M
1982-08-18	B	M	B	M				HQ
	E	M	B	M
	E	M	B	M
	E	M	B
	E	M	B
	E	M	B	M
1954-08-01	E	M	B	D
	E	M	B	M
	E	M	B	M
	D	M
	D	M
	B	M
	E	M	B	M
	E	F	B	M	D
	E	M
1983-01-06	E	F	B	M	M	M
	E	M
	E	M	B	M	D
	E	M	B	M
	E	M	B	M
1966-06-26	E	M	B	M	D			HQ	Y
1973-06-17	E	M	B					HQ
	D	M
	D	F
	D	M	B	M	D				Y
	D	M
	D	M	B	M
	D	M	B
	E	M	D
	E	M	B	M
1978-05-19	E	M	B	M				HQ
	E	M	B	D					Y
	A	M
	E	M
	D	M
	E	M	B	M	D
	E	M	B	M
1968-04-28	E	M	B	M	M			HQ
1970-05-12	E	M	B	M
	E	M	B	M
	E	F	B	D
	E	F	B	M
	E	M	B	M
	E	M	B	M
	E	F	B	B	M
	E	M	B	M
	E	M	B	M
1973-03-01	E	M	B	M				INTERVIEWED
	B	M
	E	M	M
	E	M	B	M
	E	M	M
	E	M	B	B	M	D
	E	M
	E	M	B	M
	D	M	B	D
	D	M
	D	M	B	M
	D	F	B	M
	D	M	B
	E	M
	E	M	B	M
	C	F	B	M
	A	F	B
	E	F	B	M
	E	M	B	M
1972-02-04	E	F	B	D				HQ
	E	F
	E	M	B	B
	E	M
	C	M
	E	M	B
	E	M	B	M
	D	M	B
	B	F
	E	F	B	M	D
	E	M
	D	M	B
	E	F	B	M	M	D
	E	F	B	M
	E	M	B	M
	E	M	B	M	D
	E	M	B
	E	F	B	B	M	D
	D	M	B	M
	E	M
	B	M
1978-05-27	E	M	B	M
	E	M
	E	M	B	M	D
1970-08-24	E	F	B	M	D			HQ
	C	M	B
	C	M	B	D
	E	M	B
	E	M	B	D
	E	F	B	M
	E	M	B	M
	D	M
	E	F	B	D
	E	M	B	M
1981-07-26	E	M	B	M	D			HQ
	E	M	B	B	M	D
	E	M
	E	M
	E	M
	E	M	B
	E	M
	E	M	B	D	D
	C	F	B	D
	C	F
	E	M	B	B	M
	D	M	B
1975-06-17	E	F	B	M	D			HQ
	E	F
1970-09-16	E	M	B	M
	E	M	B	B
	E	F	B
	E	F	B	M
	E	M	B	M
	E	M
	E	M	B	B	M	D
	E	M	B	D
1978-05-07	E	F	B	D				HQ
	E	M	B
1969-08-30	E	M	B	D				HQ	Y
	E	M	B	B	M	D
	E	F	B	D
1974-03-21	E	F	B	D				HQ
	E	M	B	M
	C	M
	D	F
	E	M
1972-12-20	E	F	B	M
	E	F	B	M
1951-10-15	E	M	B	M
	D	M
	E	M	B
	E	M
	E	M	B	M	M
	E	M	B	M	M	M
	E	M
1973-05-18	E	M	B	B	M	D		HQ
	E	M
	E	F
1979-04-04	E	M	B	D
	E	M	B	M
	E	M	B	M	D
	E	M	B	D
	E	M	B	M
	E	M	B	M
1970-03-22	E	M	B	M
	E	M	B
	E	F	B	M					Y
	E	M	B	M
	E	M
	B	M
	B	M	B	B	M
1974-09-22	E	M	B	M	D	M
1978-08-06	E	M	B	M
	E	F	B	B	M
	E	M
	E	M	B	M
	E	M	B	M
	D	M	B	B	M
	E	M	B	M	D
	D	M
	E	M	B
1981-11-07	E	M	B
	E	M
	E	M	B
	E	M
	E	M
	E	M	B	M
	E	F
	E	M
	D	M
1969-04-08	E	M	B	B	M
	E	M
	E	M	B	M	D
	A	M	B	M
	E	F	B	D
	E	F	B	B	M
	E	M
	D	M	B	B	M
	D	M
	E	M	B
1980-09-18	D	M	B	M	D	D
	B	F	B	M
	B	M	B
	B	M	B	M
	B	M	M
	E	M
	E	M	B	M	D
	C	F
	E	M	B	M
	E	M	B	M
	D	M	B	D	D
	D	M
	D	M
	E	F	B
	D	M
	D	M
	D	M
	D	M	B	M
	D	F	B
	D	M
1974-07-04	D	M	B	B
	D	F
	E	M	B
	E	M
	E	M	B
	E	M
	D	M	B	M	D
	E	F
	E	M	B
	E	M	B	M
	E	M
	C	M	B	M
	E	M	B	M	D			HQ	Y
	E	F	B
	D	F	B
	E	M	B	M	D				Y
	E	M	B	B	B	M	M
1970-01-13	E	F	B	B	B	M		INTERVIEWED	Y
1975-05-18	E	M	B	M	M	D
	D	M
	D	F
	D	M
	E	M	B
	C	M
1964-07-16	E	M	B	M
	E	M	B	M	M
	E	F	B	M
	E	F
	E	M
	E	F	B	M
	E	M	B	M
	E	M
	D	M	B	M
	E	M
	E	M
	E	M	B
	E	M	B
	B	M
	E	M	B	M
	E	M	B
	E	M	B
	E	M	B	M
	B	M	B	M
1978-07-31	E	F	B	M	D			HQ
	E	M	B
	E	M	B	D
	E	F	B	B	M
	E	F	B	D
	B	M
1974-11-18	E	M	B	M
1975-07-03	E	M	B	M				HQ	Y
	A	M
	B	F
	E	M	B	M	M
	E	F	B	M
	C	F	B	M
	B	M
	B	M
	E	M	B	D
	E	M	B
	E	M	B
	C	F	B
	E	M	B	M
1960-10-02	E	M	B	D
	E	M	B	M
	E	F	B	M
	B	M	B
	E	F	B	M
	E	M	B	M	D
	E	M	B	D
	E	M	B	M	M
	E	M	B	D
	E	M	B	M
	E	M	B	M	M
	C	M	B	M	D
1968-08-27	E	M	B	M	D
	E	M	B	M	M	D
1979-07-22	C	M	B	M				HQ
	E	M	B	M	M
	E	M	B	M
	E	M	B
	E	F	B	M
	E	M	B	B	M	M
	E	M	B	M	D
	E	M	B	B
1978-12-14	D	F	B	M	M			HQ
	E	M
	E	M
	E	F	B	M	M
	E	M	B	M
	E	M	B	M	M
	E	M	B	M
	E	M	B
	E	M	B
1974-03-01	C	M	B	M				INTERVIEWED
	E	F	B	M	D
	E	M	B	B	M
	D	M
	C	M
	E	M	D
	E	M
	E	M	B	M
	E	F	B	B	M
	E	M	B	M
	E	M	B	M
	E	M	B
	E	M
	E	M	B	B
	E	M	B
	E	M
	E	F
	E	M	B	M
	E	M	B	M	D
	E	M	B
1976-04-30	C	M	B	M	M	M		INTERVIEWED
	E	M
1977-06-08	E	F	B	B	M	M	D	HQ
	E	M
	B	M	M	M	M
	B	M
	E	M	B	M
	E	M
1965-12-05	E	M	B	M				HQ
	E	M	B	B	D
	E	M	B	M
1977-01-12	E	M	B	M
	E	M	B	M
	E	M
	E	M	B	M	D
1985-03-16	E	F	B	B	M			HQ
1974-06-23	E	M	B	M
	E	M	D	D
1971-09-17	D	M	B	M	D				Y
	D	M	M
	D	F
	D	F	B
	D	M
	D	M	B
	D	M	D	D
	D	M	B	M	D
	D	M
	D	M	B	M	D
	D	M
	D	M
1978-06-12	E	M	B	M				HQ
	E	M	B	M	M
	E	M	B	M	D
	E	M	B	M
	E	M	B	D
	E	M
1975-12-28	C	M	B	M	M			INTERVIEWED
	E	M
1978-02-13	E	M	B
1974-12-13	E	M	B	D				HQ
	E	M	B	B	D
	E	F	B
	E	M	B	M	D
	E	M	B
	E	M	B	M
	E	F	B
	E	F
	E	M
1973-11-21	E	F	B	M	D			HQ
	D	M
	E	M	B	M
	E	M	B	D
	E	M	B
	E	M	B
	E	M	B	M
	E	M	B
	E	M	B	M
	A	M	B	M
	E	M	B	D
1983-10-06	A	M	B	M	D			HQ
	E	M
	E	M	B
	E	M
1977-01-24	E	M	B	B	M			HQ
	E	M	B
	E	M	B
	E	M	B	M
1979-05-14	E	M	B	M				HQ
	E	M	B	D	M
[truncated: 4,114 more rows]
